# Supplementary material for: Tri­methyl­phospho­nium trans-tetra­chlorido­bis­(tri­methyl­phosphane-κP)iridate(III)
Source: Acta Crystallogr Sect E Struct Rep Online. 2014 Feb 22;70(Pt 3):m103. doi: 10.1107/S160053681400350X (PMC3998401; doi:10.1107/S160053681400350X)
Supplement: Supplementary file 1 [file e-70-0m103-sup1.cif]

##############################################################################
#                                                                            #
# This CIF contains the data in a paper accepted for publication in          #
# Acta Crystallographica Section E. It conforms to the requirements of       #
# Notes for Authors for Acta Crystallographica Section E, and has been       #
# peer reviewed under the auspices of the IUCr Commission on Journals.       #
#                                                                            #
# Full details of the Crystallographic Information File format               #
# are given in the paper "The Crystallographic Information File (CIF):       #
# a New Standard Archive File for Crystallography" by S. R. Hall, F. H.      #
# Allen and I. D. Brown [Acta Cryst. (1991), A47, 655-685].                  #
#                                                                            #
# The current version of the core CIF dictionary is obtainable from          #
# ftp://ftp.iucr.org/pub/cif_core.dic.                                       #
#                                                                            #
# Software is freely available for graphical display of the structure(s)     #
# in this CIF. For information consult the CIF software page                 #
# http://www.iucr.org/resources/cif/software.                                #
#                                                                            #
# This file may be used for bona fide research purposes within the           #
# scientific community so long as proper attribution is given to the journal # 
# article from which it was obtained.                                        #
#                                                                            #
##############################################################################
data_I
_database_code_depnum_ccdc_archive 'CCDC 987370'
_audit_creation_method
;
Olex2 1.2
(compiled 2013.12.10 svn.r2853 for OlexSys, GUI svn.r4736)
;
_journal_date_recd_electronic     2014-01-30
_journal_date_accepted     2014-02-17
_journal_name_full     'Acta Crystallographica, Section E'
_journal_year     2014
_journal_volume     70
_journal_issue      3
_journal_page_first     m103
_journal_page_last     m103
_journal_paper_category     QM
_journal_paper_doi     10.1107/S160053681400350X
_journal_coeditor_code     ZL2577
_publ_contact_author_name     'Merola, J.S.'
_publ_contact_author_address
;
Department of Chemistry
Virginia Tech Blacksburg, VA 24061
;
_publ_contact_author_email     jmerola@vt.edu
_publ_contact_author_fax     '+1 540-231-3255'
_publ_contact_author_phone     '+1 540 231-4510'
_publ_section_title
;
Trimethylphosphonium
<i>trans</i>-tetrachloridobis(trimethylphosphane-\k<i>P</i>)iridate(III)
;
loop_
    _publ_author_name
    _publ_author_address
    'Berg, Michael A.'
;
Department of Chemistry
Virginia Tech
Blacksburg, VA 24061
USA
;
    'Davidson, Jesse'
;
Department of Chemistry
Virginia Tech
Blacksburg, VA 24061
USA
;
    'Merola, Joseph S.'
;
Department of Chemistry
Virginia Tech
Blacksburg, VA 24061
USA
;
_chemical_name_systematic
;
Trimethylphosphonium
<i>trans</i>-tetrachloridobis(trimethylphosphane-\k<i>P</i>)iridate(III)
;
_chemical_name_common     ?
_chemical_formula_moiety     'C3 H10 P +, C6 H18 Cl4 Ir P2 -'
_chemical_formula_sum     'C9 H28 Cl4 Ir P3'
_chemical_formula_iupac     '(C3 H10 P) [Ir Cl4 (C3 H9 P)2]'
_chemical_formula_weight     563.22
_chemical_melting_point     ?
_space_group_crystal_system     monoclinic
_space_group_name_H-M_alt     'C 2/c'
_space_group_name_Hall     '-C 2yc'
loop_
    _space_group_symop_id
    _space_group_symop_operation_xyz
    1 'x, y, z'
    2 '-x, y, -z+1/2'
    3 'x+1/2, y+1/2, z'
    4 '-x+1/2, y+1/2, -z+1/2'
    5 '-x, -y, -z'
    6 'x, -y, z-1/2'
    7 '-x+1/2, -y+1/2, -z'
    8 'x+1/2, -y+1/2, z-1/2'
_cell_length_a     15.1814(5)
_cell_length_b     9.8502(3)
_cell_length_c     13.0943(3)
_cell_angle_alpha     90.00
_cell_angle_beta     91.843(2)
_cell_angle_gamma     90.00
_cell_volume     1957.09(9)
_cell_formula_units_Z     4
_cell_measurement_reflns_used     4635
_cell_measurement_theta_min     4.5170
_cell_measurement_theta_max     31.6890
_cell_measurement_temperature     100
_exptl_crystal_description     prism
_exptl_crystal_colour     'clear light brown'
_exptl_crystal_size_max     0.2008
_exptl_crystal_size_mid     0.1325
_exptl_crystal_size_min     0.0939
_exptl_crystal_density_diffrn     1.912
_exptl_crystal_density_meas     ?
_exptl_crystal_density_method     'not measured'
_exptl_crystal_F_000     1088
loop_
    _exptl_crystal_face_index_h
    _exptl_crystal_face_index_k
    _exptl_crystal_face_index_l
    _exptl_crystal_face_perp_dist
    -11 2 -15 0.0597
    11 -2 15 0.0646
    -14 8 9 0.0724
    15 -8 -8 0.0716
    -8 -12 6 0.0400
    6 13 -7 0.0464
    -19 4 -6 0.0646
    20 -3 5 0.0629
_exptl_absorpt_coefficient_mu     7.596
_exptl_absorpt_correction_type     gaussian
_exptl_absorpt_process_details     '(CrysAlis PRO; Agilent, 2013)'
_exptl_absorpt_correction_T_min     0.360
_exptl_absorpt_correction_T_max     0.570
_exptl_special_details
;
Absorption correction: CrysAlisPro (Agilent, 2013)
Numerical absorption correction based on gaussian integration over
a multifaceted crystal model
;
_diffrn_ambient_temperature     100
_diffrn_radiation_type     MoK\a
_diffrn_radiation_wavelength     0.71073
_diffrn_radiation_monochromator     graphite
_diffrn_measurement_device_type     'Agilent Xcalibur Sapphire3'
_diffrn_measurement_method     '\w and \p scans'
_diffrn_detector_area_resol_mean     16.0355
_diffrn_reflns_number     10332
_diffrn_reflns_av_R_equivalents     0.0306
_diffrn_reflns_theta_min     4.14
_diffrn_reflns_theta_max     32.02
_diffrn_reflns_theta_full     25.00
_diffrn_measured_fraction_theta_max     0.912
_diffrn_measured_fraction_theta_full     0.995
_diffrn_reflns_limit_h_min     -22
_diffrn_reflns_limit_h_max     17
_diffrn_reflns_limit_k_min     -14
_diffrn_reflns_limit_k_max     14
_diffrn_reflns_limit_l_min     -18
_diffrn_reflns_limit_l_max     19
_diffrn_standards_number     ?
_diffrn_standards_interval_count     ?
_diffrn_standards_interval_time     ?
_diffrn_standards_decay_%     ?
loop_
    _refln_index_h
    _refln_index_k
    _refln_index_l
    _refln_F_squared_meas
    0 0 -3 253.909
    0 0 3 1453.28
    0 0 -4 765030
    0 0 4 783583
    0 0 5 322.525
    0 0 -5 384.82
    0 0 6 698149
    0 0 -6 694479
    0 0 7 658.969
    0 0 -7 414.822
    0 0 -8 222767
    0 0 8 216556
    0 0 9 97.1152
    0 0 -9 615.874
    0 0 10 330762
    0 0 -10 326314
    0 0 -11 1961.07
    0 0 11 1195.44
    0 0 11 872.076
    0 0 12 202318
    0 0 -12 182581
    0 0 -13 1073.41
    0 0 13 1074.3
    0 0 14 30352
    0 0 -14 30637.3
    0 0 15 -360.489
    0 0 -15 551.008
    0 0 -16 50225.3
    0 0 16 55032.2
    0 0 -17 1183.67
    0 0 17 371.376
    0 0 18 31757.5
    0 0 -18 30882.3
    0 0 19 -365.985
    0 2 0 224934
    0 2 -1 1176.64
    0 2 -1 786.316
    0 2 1 1049.66
    0 2 2 231133
    0 2 -2 241723
    0 2 -2 237209
    0 2 2 234648
    0 2 -3 14120.9
    0 2 3 15198.5
    0 2 3 13826.4
    0 2 -3 13709.7
    0 -2 3 12963.9
    0 2 4 333112
    0 2 -4 322012
    0 -2 4 321646
    0 2 -4 330650
    0 2 4 332615
    0 -2 5 19347.1
    0 2 -5 17197.1
    0 2 -5 21927.7
    0 2 5 18330
    0 2 5 19584.3
    0 2 6 587279
    0 2 -6 568711
    0 -2 6 568641
    0 2 6 589588
    0 2 -6 585836
    0 -2 -7 6794.4
    0 2 7 8154.93
    0 2 -7 7554.36
    0 2 -7 6873.69
    0 2 7 9573.6
    0 -2 7 6043.48
    0 -2 8 60021
    0 2 -8 60664.2
    0 -2 -8 65357
    0 2 -8 64743.8
    0 2 8 68978.5
    0 2 8 66811.2
    0 2 -9 20098.7
    0 -2 9 19487.6
    0 2 9 23806.6
    0 2 -9 21610.4
    0 2 9 22098.5
    0 -2 -9 20720
    0 -2 10 132349
    0 -2 -10 130077
    0 2 -10 136343
    0 2 10 135312
    0 2 10 130182
    0 2 -10 124020
    0 -2 -11 16124.5
    0 -2 11 18268.5
    0 2 -11 18606.1
    0 2 -11 18478.1
    0 2 11 21574.2
    0 -2 -12 135810
    0 2 -12 144401
    0 -2 12 145492
    0 2 12 142638
    0 2 -12 140301
    0 -2 -13 4397.7
    0 -2 13 5894.08
    0 2 -13 3287.66
    0 2 13 4732.06
    0 -2 -14 33658.3
    0 2 -14 35138.5
    0 2 14 32952.8
    0 -2 14 41729.2
    0 -2 15 4517.26
    0 -2 -15 4278.47
    0 2 -15 4493.24
    0 -2 -16 110958
    0 2 -16 95194.5
    0 2 16 98564.3
    0 -2 16 110143
    0 -2 -17 440.217
    0 2 17 633.674
    0 -2 17 -608.549
    0 2 -17 911.853
    0 -2 -18 39765.6
    0 -2 18 44937.3
    0 2 -18 34453.8
    0 2 18 39249.3
    0 -2 19 1348.25
    0 4 0 640274
    0 4 0 638226
    0 4 -1 31728.3
    0 4 1 32798.8
    0 4 -1 34394.2
    0 4 -2 194511
    0 4 2 190544
    0 4 -2 189712
    0 4 -3 1442.34
    0 4 -3 953.994
    0 4 3 1342.73
    0 4 -3 1000.08
    0 4 4 277550
    0 4 -4 280272
    0 -4 4 294902
    0 4 4 279569
    0 4 -4 285703
    0 4 5 15841.4
    0 4 -5 15672.1
    0 4 -5 15589.3
    0 4 5 15730.6
    0 -4 5 15439
    0 4 -6 302093
    0 -4 -6 306578
    0 4 -6 298667
    0 4 6 286566
    0 -4 6 304138
    0 4 6 300595
    0 -4 7 2770.71
    0 -4 -7 1271.5
    0 4 7 3509.97
    0 4 -7 2973.08
    0 4 -7 2756.47
    0 4 7 1776.65
    0 -4 8 178896
    0 4 -8 180891
    0 4 8 179212
    0 4 -8 179767
    0 4 8 187308
    0 4 -9 6673.76
    0 -4 -9 6098.18
    0 4 9 6746.04
    0 4 -9 6161.91
    0 -4 9 6140.72
    0 -4 10 157452
    0 -4 -10 175173
    0 4 10 170893
    0 4 -10 168294
    0 4 -10 174051
    0 -4 11 975.019
    0 4 -11 122.236
    0 4 -11 975.437
    0 4 11 936.955
    0 -4 -11 1602.47
    0 4 -12 143296
    0 -4 12 150486
    0 4 -12 134590
    0 4 12 141382
    0 -4 -12 137973
    0 -4 13 9987.48
    0 4 -13 4053.04
    0 4 -13 6718.24
    0 -4 -13 7839.12
    0 4 13 6649.2
    0 4 -14 36860.3
    0 4 14 39645.2
    0 -4 14 35429.3
    0 -4 -14 32035.2
    0 4 -14 39989.6
    0 4 -15 1743.24
    0 -4 -15 632.319
    0 4 -15 917.401
    0 -4 15 779.197
    0 4 15 417.975
    0 -4 -16 51236.8
    0 -4 16 47423.6
    0 4 16 50796.3
    0 4 -16 46785.2
    0 -4 -17 573.667
    0 -4 17 1287.96
    0 4 17 -737.495
    0 6 0 124846
    0 6 0 121218
    0 6 1 2576.62
    0 -6 -1 4130.71
    0 6 1 4303.92
    0 6 -1 2755.08
    0 6 -1 3509.43
    0 6 2 94316.2
    0 6 -2 96346.5
    0 6 -2 91361.6
    0 6 3 20673.5
    0 6 -3 19801.5
    0 6 -3 20242.3
    0 6 -4 55705
    0 6 -4 52199
    0 6 4 56078.3
    0 6 5 19049
    0 -6 5 19442.2
    0 6 -5 16053.1
    0 -6 -5 18351.1
    0 6 -5 16397.9
    0 6 -6 167106
    0 6 6 159473
    0 6 -6 157081
    0 -6 6 166374
    0 6 -7 510.875
    0 6 7 588.5
    0 -6 -7 882.343
    0 6 -7 1076.31
    0 -6 7 1369.98
    0 -6 8 30468
    0 -6 -8 38627.7
    0 6 -8 37732.5
    0 6 8 38923.4
    0 6 9 14015.4
    0 -6 9 9991.64
    0 6 -9 12167.6
    0 -6 -9 11877.7
    0 -6 10 97890.4
    0 6 10 102464
    0 -6 -10 104453
    0 6 -10 103589
    0 6 11 9383.86
    0 -6 11 9731.95
    0 6 -11 9480.44
    0 -6 -11 12256.9
    0 -6 -12 113271
    0 6 -12 108961
    0 -6 12 106707
    0 6 12 107501
    0 6 -13 937.86
    0 -6 13 1104.49
    0 -6 -13 1414.53
    0 6 13 584.248
    0 -6 -14 44691.3
    0 6 14 39069
    0 -6 14 46900
    0 6 -14 45742
    0 6 15 9766.01
    0 -6 -15 11546
    0 -6 15 7713.61
    0 6 -15 4949.89
    0 6 16 74615.9
    0 -6 -16 65881.2
    0 6 -16 70361.2
    0 6 -17 -158.176
    0 8 0 122868
    0 8 0 132781
    0 8 1 9796.27
    0 8 1 10103.9
    0 8 -1 10163.7
    0 8 -1 10305.7
    0 8 2 41886.6
    0 8 -2 41036.8
    0 8 -2 45264.1
    0 8 2 41611.9
    0 8 3 16180.1
    0 8 -3 11848.3
    0 -8 -3 16820.1
    0 8 -3 14463.5
    0 8 -4 106713
    0 -8 -4 113516
    0 8 4 100249
    0 8 -4 109551
    0 -8 5 1865.09
    0 8 -5 2098.45
    0 -8 -5 2333
    0 8 5 853.859
    0 8 6 82925.7
    0 8 -6 82157.1
    0 -8 -6 87490.5
    0 -8 6 78333.8
    0 8 7 20430.8
    0 -8 -7 23590.5
    0 8 -7 24136.6
    0 -8 7 21656.3
    0 -8 8 72032
    0 8 8 68404.1
    0 8 -8 74568.3
    0 -8 -8 72195.8
    0 -8 -9 1855.5
    0 8 -9 947.865
    0 8 9 1608.39
    0 -8 9 2122.58
    0 -8 10 64752.2
    0 8 -10 66796.4
    0 8 10 58188.1
    0 -8 -10 62682.3
    0 -8 11 5969.61
    0 8 -11 2918.92
    0 -8 -11 6829.96
    0 8 11 6099.63
    0 8 -12 56101.4
    0 -8 -12 57178.2
    0 -8 12 56378.8
    0 8 12 62699.4
    0 8 -13 19914.8
    0 8 13 23115.5
    0 -8 -13 26740.3
    0 -8 -14 40248.7
    0 8 -14 41727.7
    0 8 14 44012.3
    0 -8 -15 2310.73
    0 8 15 901.397
    0 8 -15 -714.073
    0 8 -16 29878.8
    0 10 0 93438.6
    0 10 0 85814.6
    0 10 -1 2743.07
    0 10 -1 4570.32
    0 10 1 3543.9
    0 10 1 3447.2
    0 10 2 146490
    0 10 -2 130399
    0 10 -2 144176
    0 10 2 136359
    0 10 3 2786.63
    0 10 3 2096.07
    0 10 -3 731.5
    0 10 -3 1479.43
    0 10 4 85735
    0 10 -4 76287
    0 10 -4 83910.9
    0 10 4 74753.6
    0 10 -5 2408.91
    0 10 5 1489.66
    0 10 5 2379.44
    0 -10 5 1561.83
    0 10 6 97337.2
    0 10 6 93786.2
    0 10 -6 94700.5
    0 -10 6 88847.3
    0 -10 7 5758.79
    0 10 7 6537.81
    0 10 -7 6315.27
    0 -10 8 66190.6
    0 10 -8 64875.5
    0 10 8 69851.8
    0 10 9 1960.59
    0 10 -9 2609.51
    0 -10 9 1191.49
    0 10 -10 56296.9
    0 10 10 65569.4
    0 10 11 172.559
    0 10 -11 856.496
    0 10 12 36609
    0 10 -12 29897.9
    0 10 -13 1059.16
    0 12 0 40238.3
    0 12 0 46108.2
    0 12 1 1909.28
    0 12 -1 3629.6
    0 12 -1 3091.54
    0 12 1 2621.96
    0 12 -2 33575.1
    0 12 -2 30853.2
    0 12 2 28802.8
    0 12 2 27934.3
    0 12 -3 -669.223
    0 12 3 -200.117
    0 12 3 -319.12
    0 12 -3 -781.541
    0 12 -4 43809.9
    0 12 -4 51684.9
    0 12 4 47698.6
    0 12 4 47620.7
    0 12 -5 220.536
    0 12 5 500.742
    0 -12 5 860.407
    0 12 5 525.244
    0 -12 6 18635.6
    0 12 6 20953.7
    0 12 6 21831.5
    0 12 -6 24453.2
    0 12 7 2173.06
    0 12 7 3549.43
    0 12 8 23756.2
    0 12 8 26960.9
    0 12 -8 29080.6
    0 12 9 -534.824
    0 12 9 -1035.92
    0 12 -9 -537.332
    0 12 10 14657.8
    0 14 0 31618.9
    0 14 1 740.9
    0 14 -1 -562.446
    0 14 2 52770
    0 14 3 42.2504
    -1 -1 19 16638.8
    -1 1 18 439.946
    -1 -1 18 -26.9298
    1 1 -18 318.249
    -1 1 17 73164.1
    -1 -1 17 74753.2
    1 1 -17 61967.9
    1 -1 -17 70946.2
    -1 -1 16 4838.01
    -1 1 16 3937.53
    1 -1 -16 4532.43
    1 1 -16 5589.78
    -1 -1 15 30499.2
    -1 1 15 33500.2
    1 -1 -15 32737.2
    1 1 -15 30475.5
    1 -1 -14 8227.21
    1 1 -14 8490.35
    -1 -1 14 8945.94
    -1 1 14 9837.38
    1 1 -13 48229.8
    1 -1 -13 56677
    -1 1 13 51881.3
    -1 -1 13 57088.9
    -1 -1 12 918.32
    -1 1 12 2189.89
    1 -1 -12 1488.18
    1 1 -12 1955.81
    -1 1 11 197990
    -1 1 11 192554
    1 1 -11 198831
    1 -1 -11 190024
    -1 -1 11 189241
    -1 -1 10 5447.84
    1 1 -10 9165.39
    -1 1 10 7490.15
    1 -1 -10 5708.58
    -1 1 10 7560.52
    1 1 -9 83461.1
    -1 -1 9 85202.3
    1 1 -9 78542.6
    -1 1 9 76025.2
    1 -1 -9 82501.7
    -1 1 9 82091
    -1 1 8 10538
    1 1 -8 8760.72
    1 1 -8 11254.8
    -1 -1 8 8695.06
    -1 1 8 9766.23
    -1 1 7 295982
    -1 -1 7 294120
    -1 1 7 290894
    1 1 -7 288450
    -1 1 6 37462.5
    1 1 -6 34498.5
    -1 1 6 34445.1
    -1 -1 6 31631.5
    -1 -1 5 660790
    -1 1 5 678244
    -1 1 5 671979
    1 1 -5 671695
    -1 1 4 211859
    -1 1 4 210339
    -1 -1 4 207358
    1 1 -4 206259
    -1 1 3 314737
    -1 1 3 325693
    1 1 -3 328248
    -1 -1 3 326247
    -1 1 -3 433628
    -1 1 -3 440291
    -1 -1 -3 429853
    1 -1 3 413813
    -1 1 -4 1724.08
    1 -1 4 1775.47
    -1 -1 -4 2199.16
    -1 1 -4 2651.47
    1 1 4 3020.27
    -1 1 -5 956650
    1 1 5 969881
    -1 -1 -5 978077
    1 -1 5 961648
    1 1 5 999999
    -1 1 -5 955975
    1 1 6 12174.5
    -1 -1 -6 9868.5
    1 -1 6 8274.89
    -1 1 -6 11775.6
    1 1 6 7948.64
    -1 1 -6 11243
    -1 -1 -7 474730
    -1 1 -7 488388
    -1 1 -7 476393
    1 -1 7 478019
    1 1 7 480980
    -1 1 -8 21694.6
    -1 -1 -8 20818.5
    1 -1 8 20482.8
    1 1 8 21647.9
    1 1 8 22760.3
    -1 1 -8 20173.1
    1 1 9 204384
    -1 -1 -9 204047
    -1 1 -9 201044
    1 -1 9 212476
    -1 1 -9 205683
    1 1 9 220059
    -1 1 -10 29997.1
    -1 -1 -10 27936.5
    1 1 10 33241.6
    1 1 10 35616.1
    1 -1 10 28922.5
    1 -1 11 309446
    -1 1 -11 294104
    1 1 11 302830
    -1 -1 -11 299763
    1 1 12 12008.1
    -1 -1 -12 8938.8
    -1 1 -12 8770.49
    1 -1 12 8605.37
    -1 -1 -13 76060.2
    1 -1 13 82858.7
    1 1 13 78482.8
    -1 1 -13 78688.6
    -1 -1 -14 2951.71
    -1 1 -14 5543.27
    1 -1 14 2123.83
    1 1 14 4200.27
    -1 -1 -15 53893
    1 -1 15 55153.5
    -1 1 -15 54435.7
    1 1 15 55042.7
    -1 1 -16 5891.14
    1 1 16 5170.33
    1 -1 16 2887.85
    -1 -1 -16 6270.21
    1 -1 17 89204.3
    1 1 17 80243.1
    -1 1 -17 88855.8
    -1 -1 -17 89293.1
    1 1 18 300.489
    1 -1 18 1319.59
    -1 -1 -18 279.156
    -1 1 -18 766.568
    1 1 19 14847.8
    1 -1 19 15139
    -1 -3 19 19935.4
    -1 3 18 5087.81
    -1 -3 18 8027.98
    1 3 -18 6972.99
    -1 3 17 73987.8
    1 3 -17 77180.3
    1 -3 -17 81772.7
    -1 -3 17 81993.1
    1 3 -16 1371.87
    -1 3 16 98.9916
    1 -3 -16 1532.92
    -1 -3 16 289.882
    -1 -3 15 40980.3
    1 3 -15 39232.1
    -1 3 15 37129.5
    1 -3 -15 37629.7
    1 3 -14 5242.57
    1 3 -14 4219
    -1 -3 14 6285.85
    1 -3 -14 5841.48
    -1 3 14 4820.33
    1 3 -13 62936.8
    -1 -3 13 65204.5
    1 -3 -13 57754.4
    1 3 -13 67142
    1 3 -12 1378.79
    -1 -3 12 2728.34
    1 -3 -12 4143.47
    1 3 -12 2635.61
    1 3 -11 183718
    1 -3 -11 201214
    -1 3 11 173386
    -1 -3 11 183904
    1 3 -11 183767
    1 3 -10 8758.45
    -1 3 10 8348.13
    -1 -3 10 10157.3
    1 3 -10 10110
    1 -3 -10 5533.82
    -1 3 9 62122.4
    1 3 -9 59108.3
    -1 3 9 56389.4
    1 3 -9 57316.6
    -1 -3 8 99.1765
    -1 3 8 240.991
    1 3 -8 435.121
    -1 3 8 144.436
    1 3 -8 507.965
    -1 3 7 171655
    -1 -3 7 169559
    1 3 -7 168579
    1 3 -7 172711
    1 3 -6 12317.9
    1 3 -6 12970.2
    -1 3 6 9623.15
    -1 3 6 12614.8
    -1 -3 6 10646.3
    -1 -3 5 263381
    -1 3 5 257182
    -1 3 5 253232
    1 3 -5 251201
    1 3 -5 264702
    -1 3 4 29176.3
    -1 -3 4 28993.6
    1 3 -4 30582.7
    -1 3 4 25935.9
    1 3 -4 29604.5
    1 3 -3 29007.1
    -1 3 3 32376.7
    -1 -3 3 31473.7
    -1 3 3 30916.8
    1 3 -3 32804.9
    1 3 -2 58096.8
    1 3 -2 59555.7
    -1 3 2 56846.8
    -1 3 2 52521.9
    -1 3 1 558391
    1 3 -1 562396
    1 3 -1 542900
    -1 3 1 559044
    -1 3 1 570981
    -1 3 0 112543
    -1 3 0 115061
    -1 3 0 112549
    -1 -3 0 117914
    1 3 0 114654
    -1 3 -1 555706
    1 3 1 558073
    -1 3 -1 557793
    -1 -3 -1 559506
    -1 3 -2 125745
    -1 3 -2 120167
    1 3 2 120070
    -1 -3 -2 129433
    -1 3 -3 135394
    1 -3 3 142827
    1 3 3 137062
    -1 -3 -3 146704
    -1 3 -3 142412
    -1 3 -4 3663.68
    1 3 4 4956.48
    -1 3 -4 4450.6
    -1 -3 -4 4336.98
    1 -3 4 4109.09
    1 3 5 381578
    1 -3 5 389374
    -1 -3 -5 382680
    -1 3 -5 377857
    -1 3 -5 375459
    -1 -3 -6 30419.7
    -1 3 -6 33476.6
    1 3 6 32501
    1 -3 6 31632.6
    -1 3 -6 28898.4
    -1 -3 -7 127521
    1 -3 7 118322
    -1 3 -7 122203
    1 3 7 125623
    -1 3 -7 126314
    -1 3 -8 2865.45
    1 -3 8 4808.13
    1 3 8 3394.61
    -1 -3 -8 4448.98
    -1 3 -8 4952.86
    -1 3 -9 106183
    -1 -3 -9 100806
    1 3 9 104237
    -1 3 -9 103448
    1 -3 9 97548.7
    1 -3 10 1648.42
    -1 -3 -10 1377.56
    -1 3 -10 1983.79
    -1 3 -10 1491.65
    1 3 10 1704.58
    -1 3 -11 245080
    1 3 11 249630
    1 -3 11 241675
    -1 3 -11 230075
    -1 -3 -11 236864
    -1 3 -12 3358.34
    -1 -3 -12 2870.95
    -1 3 -12 3941.19
    1 -3 12 4305.92
    1 3 12 4049.75
    1 -3 13 81674.7
    -1 3 -13 82561.9
    1 3 13 90044.5
    -1 3 -13 88766.1
    -1 -3 -13 86460.7
    1 3 14 748.945
    -1 3 -14 852.034
    1 -3 14 290.272
    -1 -3 -14 -210.409
    -1 3 -14 1208.07
    1 -3 15 75078.5
    1 3 15 72461.9
    -1 3 -15 74928.3
    -1 -3 -15 73361.1
    -1 3 -16 312.446
    1 -3 16 -767.398
    -1 -3 -16 1550.06
    1 3 16 1023.16
    1 -3 17 70915.6
    1 3 17 77886.4
    -1 -3 -17 71300
    -1 3 -17 72137.5
    1 3 18 1884.57
    -1 3 -18 -412.383
    1 -5 -17 61521.9
    -1 -5 17 55809.8
    -1 5 17 62736.8
    1 5 -16 1861.31
    1 -5 -16 3688.25
    -1 -5 16 1466.58
    -1 5 16 1332.77
    1 5 -15 60505.6
    -1 -5 15 70716.7
    1 -5 -15 54856.7
    -1 5 15 63632.7
    -1 -5 14 95.9729
    1 -5 -14 1378.54
    -1 5 14 2152.63
    1 5 -14 1301.44
    -1 -5 13 111004
    1 5 -13 113235
    1 -5 -13 101509
    -1 5 13 102088
    1 -5 -12 817.528
    1 5 -12 350.838
    1 5 -12 854.305
    -1 5 12 684.227
    -1 -5 12 633.116
    1 -5 -11 219042
    1 5 -11 220114
    -1 -5 11 228784
    1 5 -11 219538
    -1 5 11 229297
    -1 -5 10 11276.8
    1 5 -10 7861.5
    1 -5 -10 11759.3
    1 5 -10 12428.8
    -1 5 10 11004.9
    1 5 -9 171126
    -1 5 9 176503
    1 5 -9 166673
    1 -5 -9 174195
    -1 -5 9 169258
    -1 5 8 2891.13
    1 5 -8 3764.94
    1 5 -8 1985.34
    1 -5 -8 2929.94
    -1 -5 8 2735.37
    -1 5 8 4022.73
    -1 -5 7 267038
    1 5 -7 266063
    -1 5 7 252289
    -1 5 7 263855
    1 5 -7 259711
    1 5 -6 290.012
    -1 5 6 181.212
    1 5 -6 -131.467
    -1 5 6 230.116
    -1 -5 6 864.183
    -1 -5 5 474643
    1 5 -5 466605
    -1 5 5 459814
    -1 5 5 450013
    1 5 -5 460099
    1 5 -4 45885.9
    -1 5 4 48693.5
    -1 5 4 48055.9
    1 5 -4 51846.1
    -1 -5 4 47665.3
    1 5 -3 286946
    -1 5 3 288765
    1 5 -3 293542
    -1 5 3 289847
    1 5 -2 8066.58
    1 5 -2 10144.4
    -1 5 2 8954.83
    1 5 -1 407562
    -1 5 1 378966
    -1 5 1 380327
    1 5 -1 387064
    -1 5 0 3365.67
    1 5 0 3398.39
    -1 5 0 4262.73
    1 5 0 4109.7
    -1 -5 0 3903.16
    -1 5 -1 291181
    -1 5 -1 278466
    -1 -5 -1 291228
    1 5 1 275462
    -1 5 -2 2353.35
    1 5 2 3246.39
    -1 5 -2 4160.09
    -1 -5 -2 2716.3
    1 -5 2 2522.48
    -1 5 -3 110528
    -1 -5 -3 117589
    1 5 3 112808
    -1 5 -3 114295
    -1 5 -3 112152
    1 -5 4 88.8242
    1 5 4 -359.705
    -1 5 -4 187.905
    -1 -5 -4 -10.124
    -1 5 -4 253.967
    -1 5 -5 275894
    -1 5 -5 279278
    -1 -5 -5 285601
    1 5 5 270409
    1 -5 5 275055
    -1 -5 -6 2143.8
    1 -5 6 2260.59
    1 5 6 2041.33
    -1 5 -6 2390.66
    -1 5 -6 2008.53
    1 5 7 157669
    -1 -5 -7 164528
    -1 5 -7 160797
    1 -5 7 157868
    -1 5 -7 161789
    -1 5 -8 -26.6795
    -1 -5 -8 -178.466
    1 -5 8 -428.368
    1 5 8 -341.68
    -1 5 -8 226.807
    1 5 9 58052.1
    1 -5 9 69099.8
    -1 5 -9 64182.2
    -1 5 -9 63122
    -1 -5 -9 68932.7
    -1 5 -10 35368.7
    -1 -5 -10 36379.4
    -1 5 -10 35936.7
    1 5 10 34401.9
    1 -5 10 37802.7
    1 -5 11 106932
    1 5 11 103046
    -1 5 -11 104924
    -1 5 -11 106846
    -1 -5 -11 106744
    1 5 12 1112.85
    -1 5 -12 1218.05
    -1 -5 -12 2565.82
    -1 5 -12 57.3479
    1 -5 12 1064.88
    1 5 13 31100
    1 -5 13 31410.5
    -1 5 -13 28319.6
    -1 5 -13 30344.6
    -1 -5 -13 28642.1
    1 5 14 794.857
    1 -5 14 249.455
    -1 -5 -14 119.988
    -1 5 -14 492.827
    1 -5 15 35971
    -1 5 -15 28686.7
    -1 -5 -15 28942.6
    1 5 15 32091
    -1 -5 -16 6253.94
    -1 5 -16 7506.64
    1 5 16 4539.47
    -1 -5 -17 45686.5
    1 5 17 53966.1
    1 -7 -16 2337.9
    1 7 -16 2871.44
    1 -7 -15 35876.4
    -1 7 15 37254.9
    1 7 -15 42692.4
    -1 -7 15 45068.2
    -1 7 14 1704.27
    1 -7 -14 1961.35
    -1 -7 14 94.9363
    1 7 -14 -286.26
    1 7 -13 43598.4
    1 -7 -13 43876
    -1 7 13 49105.3
    -1 -7 12 5085.34
    1 7 -12 4650.97
    1 -7 -12 3794.1
    -1 7 12 3195.38
    -1 -7 11 82478.9
    1 7 -11 79094.5
    -1 7 11 84721.8
    1 -7 -11 81321.4
    1 -7 -10 1794.22
    1 7 -10 2882.48
    -1 -7 10 1761.44
    -1 7 10 2675.17
    1 7 -9 80979.2
    -1 7 9 83890
    1 -7 -9 84127.9
    -1 -7 9 86529.9
    -1 -7 8 8139.82
    1 7 -8 9137.98
    -1 7 8 7609.49
    1 -7 -8 7715.83
    1 7 -7 105257
    -1 -7 7 110441
    1 -7 -7 102988
    -1 7 7 100664
    1 -7 -6 1049.65
    -1 -7 6 1626.59
    -1 7 6 1460.95
    1 7 -6 1165.87
    1 7 -5 94156.4
    -1 7 5 93934.7
    -1 -7 5 94969.1
    1 -7 -5 92574
    -1 7 4 -13.2112
    1 7 -4 78.3968
    1 7 -4 317.093
    -1 7 3 40107.1
    -1 7 3 37369.2
    1 7 -3 37514.3
    1 7 -3 39728.9
    -1 7 2 4538.55
    1 7 -2 3842.3
    1 7 -2 4511.07
    -1 7 2 3475.88
    1 7 -1 34390.4
    -1 7 1 41452
    1 7 -1 39181.1
    -1 7 1 40756.1
    1 -7 0 4972.64
    1 7 0 4072.26
    -1 7 0 5086.32
    1 7 0 5199.43
    -1 7 0 4847.2
    -1 7 -1 78383.8
    1 7 1 75100.6
    -1 7 -1 82315.5
    -1 -7 -1 75660
    1 7 1 77977.8
    -1 7 -2 10033.5
    1 7 2 10772.7
    1 7 2 8345.28
    -1 -7 -2 10639.8
    -1 7 -2 8936.18
    -1 7 -3 26443.9
    1 7 3 31160.7
    -1 7 -3 29384.7
    -1 -7 -3 31616.6
    -1 7 -4 34036.1
    -1 7 -4 32208.7
    -1 -7 -4 36594.2
    1 7 4 33086
    1 7 5 67925.2
    -1 7 -5 68802.3
    1 -7 5 69014.3
    -1 -7 -5 69364.1
    1 7 6 4976.98
    1 -7 6 5937.75
    -1 -7 -6 5580.42
    -1 7 -6 5264.32
    -1 -7 -7 51729.8
    -1 7 -7 46525.9
    1 7 7 54042.1
    1 -7 7 51455.3
    1 7 8 284.715
    -1 -7 -8 1232.16
    -1 7 -8 -267.597
    1 -7 8 308.357
    -1 -7 -9 35569.2
    -1 7 -9 40648.6
    1 -7 9 41832.9
    1 7 9 36714.4
    1 -7 10 1429.06
    -1 -7 -10 739.064
    -1 7 -10 2007.72
    1 7 10 1279.71
    -1 7 -11 83155.3
    1 -7 11 90285.8
    -1 -7 -11 93239.5
    1 7 11 88009
    -1 -7 -12 5743.86
    -1 7 -12 5235.57
    1 7 12 6367.68
    -1 7 -13 50542.7
    -1 -7 -13 50750.4
    1 7 13 49047.5
    1 7 14 -975.43
    -1 -7 -14 -2093.7
    -1 7 -14 297.887
    1 7 15 47582.3
    -1 -7 -15 36117.7
    -1 7 -15 38803.1
    -1 -7 -16 1150.21
    -1 7 -16 -923.637
    1 -9 -15 33119.1
    1 9 -15 32347.1
    1 9 -14 -426.794
    1 -9 -14 622.719
    -1 9 13 55202.9
    1 -9 -13 47943.5
    1 9 -13 43439.6
    -1 -9 12 6704.82
    1 9 -12 1740.43
    1 -9 -12 5267.21
    -1 9 12 2897.61
    -1 -9 11 90626.4
    1 -9 -11 94861.4
    1 9 -11 86439.3
    -1 9 11 95407.8
    1 9 -10 124.693
    1 -9 -10 -827.52
    -1 -9 10 1114.77
    -1 9 10 -666.608
    1 9 -9 74820.9
    -1 -9 9 72878.4
    1 -9 -9 73021.1
    -1 9 9 70785.1
    -1 -9 8 8984.73
    1 9 -8 7409.69
    -1 9 8 9141.7
    1 -9 -8 9108.58
    -1 9 7 101221
    1 -9 -7 101215
    -1 -9 7 102670
    1 9 -7 94648.2
    -1 9 6 15711.4
    1 9 -6 12629.3
    -1 -9 6 12396.2
    -1 -9 5 144865
    1 9 -5 144533
    -1 9 5 137224
    -1 9 5 142657
    -1 9 4 1480.77
    1 9 -4 1844.59
    1 9 -4 1602.24
    -1 9 4 2126.73
    -1 9 3 145934
    1 9 -3 138441
    -1 9 3 142267
    1 9 -3 136686
    -1 9 2 25413.3
    1 9 -2 24958.2
    1 9 -2 25243.5
    -1 9 2 27797.9
    1 9 -1 221150
    1 9 -1 201287
    -1 9 1 207323
    -1 9 1 212643
    1 9 0 169.808
    -1 9 0 655.902
    1 9 0 -950.248
    -1 9 0 -98.5926
    -1 9 -1 128773
    -1 9 -1 131961
    1 9 1 124696
    1 9 1 129720
    -1 9 -2 682.121
    1 9 2 1046.59
    1 9 2 277.321
    -1 9 -2 979.085
    1 9 3 118826
    -1 9 -3 115802
    1 9 3 118819
    -1 9 -3 112670
    1 9 4 6197.22
    1 9 4 5231.21
    -1 9 -4 4896.37
    -1 9 -4 4361.46
    -1 9 -5 99309.3
    1 -9 5 109970
    1 9 5 106342
    1 -9 6 1214.02
    1 9 6 1811.8
    -1 9 -6 1276.41
    -1 -9 -7 74398.4
    1 9 7 79993.4
    1 -9 7 74842.1
    -1 9 -7 83506
    1 -9 8 5290.99
    1 9 8 5126.63
    -1 -9 -8 4679.22
    -1 9 -8 3743.91
    1 9 9 66810.7
    -1 -9 -9 60942.5
    1 -9 9 64851.9
    -1 9 -9 62575.3
    -1 9 -10 -311.688
    1 9 10 798.673
    -1 -9 -10 701.993
    -1 9 -11 45107.7
    1 9 11 44975.5
    -1 -9 -11 51292
    -1 -9 -12 9787.95
    1 9 12 8205.84
    -1 9 -12 6894.39
    -1 9 -13 24980.7
    -1 -9 -13 25648.3
    1 9 13 26288.6
    -1 -9 -14 3821.46
    -1 9 -14 3004.98
    -1 -9 -15 27007.5
    1 11 -12 -1077.43
    -1 11 11 10833.7
    1 11 -11 14976
    -1 11 10 1498.5
    -1 11 10 2437.35
    1 11 -10 1966.21
    -1 11 9 18973.3
    1 11 -9 21154.8
    -1 11 9 21943.2
    -1 -11 9 19837.7
    -1 -11 8 -381.286
    -1 11 8 -138.899
    -1 11 8 1204.41
    1 11 -8 1114.09
    -1 -11 7 27902
    -1 11 7 31117.7
    1 11 -7 25278.8
    -1 11 7 31713.5
    -1 11 6 1852.28
    -1 -11 6 345.105
    -1 11 6 1089.5
    1 11 -5 25573.7
    -1 11 5 29687.9
    -1 -11 5 26052.3
    -1 11 5 33127.7
    1 11 -4 778.04
    1 11 -4 345.642
    -1 11 4 -175.002
    -1 11 4 86.941
    1 11 -3 45721.8
    -1 11 3 37590.5
    -1 11 3 39821.3
    1 11 -3 37952.7
    -1 11 2 6338.33
    -1 11 2 2397.68
    1 11 -2 7856.43
    1 11 -2 5786.21
    -1 11 1 31358.2
    1 11 -1 28123.1
    1 11 -1 35297.6
    -1 11 1 35134.6
    -1 11 0 6761.53
    1 11 0 5514.79
    1 11 0 4940.68
    -1 11 0 6118.51
    -1 11 -1 49678.8
    -1 11 -1 54320.8
    1 11 1 54932.8
    1 11 1 48813.6
    1 11 2 1020.26
    -1 11 -2 365.772
    -1 11 -2 1732.64
    1 11 2 141.997
    -1 11 -3 57535.4
    1 11 3 60008.3
    -1 11 -3 54703.9
    1 11 3 61989.7
    -1 11 -4 8665.86
    -1 11 -4 6042.02
    1 11 4 6099.66
    1 11 4 9274.64
    -1 11 -5 48119.9
    1 11 5 55391.2
    1 -11 5 51774.2
    1 11 5 55061.7
    -1 11 -6 600.89
    1 11 6 715.347
    1 11 6 2193.7
    1 -11 6 -8.11844
    1 11 7 41408.3
    -1 11 -7 43082.8
    1 11 7 49090.9
    -1 11 -8 1611.62
    -1 11 -9 49288.9
    1 11 9 48721.6
    1 11 10 2677.91
    -1 11 -10 4907.44
    1 11 11 38868.1
    -1 11 -11 28717.3
    -1 13 7 20810.2
    -1 13 7 22058.5
    -1 13 6 -635.485
    -1 13 6 887.866
    1 13 -6 2219.4
    -1 -13 6 2676.14
    1 13 -5 24177.8
    -1 -13 5 25519.4
    -1 13 5 22239.8
    -1 13 5 29331.7
    1 13 -4 3246.27
    -1 13 4 2857.17
    -1 13 4 2631.85
    1 13 -3 43699.5
    1 13 -3 42270.3
    -1 13 3 44079.7
    -1 13 3 45462
    -1 13 2 -413.404
    -1 13 2 -1029.92
    1 13 -2 1585.25
    1 13 -2 -573.892
    -1 13 1 33578.8
    -1 13 1 34814.8
    1 13 -1 38494.3
    1 13 -1 41544.9
    -1 13 0 4501.22
    -1 13 0 2308.56
    1 13 0 4647.84
    1 13 0 3370.53
    -1 13 -1 37789.7
    -1 13 -1 34519.8
    1 13 1 33064.3
    1 13 1 39667.6
    -1 13 -2 146.256
    1 13 2 577.702
    1 13 2 1201.08
    1 13 3 50136.5
    1 13 3 47888.6
    -1 13 -3 50029.5
    1 13 4 1402.17
    -1 13 -4 608.684
    1 13 4 -71.4645
    1 13 5 25598.7
    -1 13 -5 24384.9
    1 13 5 29505.6
    -1 13 -6 39.8376
    1 13 6 602.873
    1 13 6 1863.12
    -2 0 18 51958
    2 0 -18 48996.8
    -2 0 17 863.329
    2 0 -17 2360.02
    2 0 -16 89132.9
    -2 0 16 87113.1
    -2 0 15 -690.748
    2 0 -15 1063.21
    -2 0 14 39881.7
    2 0 -14 35459.8
    -2 0 13 371.56
    2 0 -13 -132.561
    -2 0 12 236898
    -2 0 12 254818
    2 0 -12 252412
    -2 0 11 -140.649
    -2 0 11 102.593
    -2 0 10 154796
    -2 0 10 155537
    -2 0 9 102.797
    -2 0 9 -154.889
    -2 0 8 107754
    -2 0 8 101988
    -2 0 7 666.127
    -2 0 7 567.571
    -2 0 6 583977
    -2 0 5 294.886
    2 0 -4 120896
    -2 0 4 130220
    2 0 -3 305.031
    -2 0 3 -53.7005
    -2 0 -2 704726
    -2 0 -3 765.871
    2 0 3 682.748
    -2 0 -3 797.553
    -2 0 -4 556578
    2 0 4 559111
    -2 0 -4 556003
    2 0 5 90.1028
    -2 0 -5 242.055
    2 0 6 658542
    -2 0 -6 632198
    2 0 7 378.622
    -2 0 -7 124.54
    -2 0 -8 133301
    2 0 8 146235
    -2 0 -9 247.476
    2 0 9 523.018
    -2 0 -10 273998
    2 0 10 283969
    2 0 11 594.208
    -2 0 -11 1617.32
    -2 0 -12 191262
    2 0 12 193167
    2 0 13 560.77
    -2 0 -13 1700.81
    -2 0 -14 45227.1
    2 0 14 43129.2
    2 0 15 381.299
    -2 0 -15 276.06
    -2 0 -16 92946.4
    2 0 16 95773.8
    -2 0 -17 76.3168
    -2 0 -18 23182.5
    2 0 18 25803.9
    2 0 19 377.58
    -2 -2 19 338.248
    -2 -2 18 61457.6
    2 -2 -18 48434.4
    2 2 -18 51138.8
    2 2 -17 -271.848
    -2 2 17 -334.631
    -2 -2 17 -570.861
    -2 -2 16 50855.9
    2 -2 -16 36544.7
    2 2 -16 42923.1
    -2 2 16 42299
    -2 2 15 -366.032
    2 2 -15 -396.765
    2 -2 -15 -219.625
    -2 -2 15 1031.15
    2 -2 -14 21564.4
    -2 2 14 23013.3
    2 2 -14 20418.7
    -2 -2 14 20357.6
    -2 -2 13 290.041
    2 -2 -13 1613.98
    2 2 -13 1783.98
    -2 2 13 393.118
    -2 2 12 91251.1
    2 2 -12 84224.3
    -2 -2 12 93711.6
    2 -2 -12 85675.6
    2 2 -12 89952.9
    -2 -2 11 1283.56
    2 2 -11 792.523
    -2 2 11 1440.77
    -2 2 11 1491.84
    2 2 -11 724.415
    2 2 -10 66211.4
    2 2 -10 66872.7
    -2 -2 10 70948.8
    -2 2 10 71177.6
    -2 2 10 67130.1
    -2 2 9 2676.52
    -2 -2 9 3341.89
    -2 2 9 4280.68
    2 2 -9 3508.44
    2 2 -8 44102.8
    -2 2 8 44056.8
    -2 2 8 43313.1
    -2 2 7 280.854
    2 2 -7 336.23
    -2 -2 7 424.348
    -2 2 7 -165.427
    -2 2 6 178180
    -2 -2 6 184861
    -2 2 6 180745
    2 2 -6 179969
    -2 2 5 453.083
    2 2 -5 524.12
    -2 -2 5 51.8992
    -2 2 5 373.484
    2 2 -4 130066
    -2 2 4 131887
    -2 -2 4 130737
    -2 2 4 132164
    -2 2 3 11496.1
    -2 2 3 13303.5
    -2 -2 3 12191.9
    2 2 -3 12909.8
    -2 -2 2 35373.7
    2 2 -2 33554.9
    -2 2 2 33128
    -2 2 2 32708.7
    -2 2 1 552.46
    2 2 -1 977.043
    -2 2 1 778.938
    -2 2 1 698.428
    2 2 -1 1208.32
    -2 2 0 675516
    -2 -2 0 673607
    -2 2 0 656972
    -2 2 0 675694
    2 2 0 668591
    -2 -2 -1 55640.8
    -2 2 -1 57332.4
    -2 2 -1 53132.6
    -2 2 -1 60198.8
    -2 2 -1 54197.8
    2 2 1 52906.9
    -2 2 -2 73659
    2 2 2 76032.9
    -2 2 -2 77643
    -2 -2 -2 76398
    2 -2 2 73368.5
    -2 2 -2 81678.2
    2 -2 3 63938.1
    2 2 3 66447.7
    -2 2 -3 69227.9
    -2 -2 -3 66847.8
    -2 2 -3 63829.7
    -2 2 -4 389780
    2 2 4 399830
    -2 -2 -4 400830
    2 -2 4 394568
    -2 2 -4 396287
    -2 -2 -5 785.824
    -2 2 -5 946.855
    2 2 5 530.144
    -2 2 -5 -57.8508
    2 -2 6 422699
    2 2 6 453736
    -2 -2 -6 450260
    -2 2 -6 430344
    -2 2 -6 433950
    2 2 7 7662.88
    -2 -2 -7 8066.85
    2 -2 7 8492.1
    -2 2 -7 6887.47
    -2 2 -7 6863.76
    2 -2 8 193870
    -2 2 -8 191257
    -2 2 -8 181993
    2 2 8 169795
    -2 -2 -8 179371
    -2 2 -9 1767.11
    2 -2 9 1640.24
    -2 2 -9 3082.34
    -2 -2 -9 1525.06
    2 2 9 2766.52
    2 2 10 264130
    -2 2 -10 276408
    -2 2 -10 271002
    -2 -2 -10 288284
    2 -2 10 291330
    -2 -2 -11 2693.37
    2 2 11 3902.99
    -2 2 -11 4215.65
    2 -2 11 883.503
    -2 2 -11 2161.13
    -2 2 -12 221552
    -2 2 -12 225661
    -2 -2 -12 223462
    2 2 12 223386
    2 -2 12 240371
    2 -2 13 456.16
    2 2 13 -63.2324
    -2 2 -13 709.998
    -2 -2 -13 -339.612
    2 2 14 79785.7
    -2 2 -14 68343.7
    2 -2 14 75616.3
    -2 -2 -14 65863.8
    -2 -2 -15 3463.61
    -2 2 -15 4773.26
    2 2 15 4443.31
    2 -2 15 2516.42
    2 2 16 125979
    -2 -2 -16 110558
    -2 2 -16 117629
    2 -2 16 125465
    2 -2 17 -1248.05
    -2 -2 -17 128.788
    2 2 17 1511.46
    -2 2 -17 237.016
    -2 -2 -18 76160.3
    -2 2 -18 71016.3
    2 2 18 72912.6
    2 2 19 -1405.91
    -2 -4 18 35859.6
    2 -4 -17 2841.4
    -2 -4 17 2324.88
    -2 4 17 706.37
    2 -4 -16 79945.9
    -2 -4 16 87287.7
    -2 4 16 75981.2
    2 4 -16 84192.8
    -2 4 15 1354.13
    -2 -4 15 473.086
    2 4 -15 203.456
    2 4 -15 130.365
    2 -4 -15 1777.54
    2 4 -14 45093.4
    2 -4 -14 53912.8
    -2 -4 14 52251.4
    2 4 -14 46889.5
    -2 4 14 48798.6
    2 -4 -13 16186.2
    -2 4 13 15004.1
    -2 -4 13 17300.5
    2 4 -13 15598.8
    2 4 -13 16925.6
    2 4 -12 176921
    -2 -4 12 192851
    2 -4 -12 185460
    2 4 -12 182658
    -2 4 12 175414
    2 4 -11 401.301
    -2 4 11 1706.62
    2 4 -11 1341.11
    2 -4 -11 1939.67
    -2 -4 11 1453.03
    -2 4 10 231154
    -2 -4 10 233321
    2 4 -10 217489
    2 4 -10 224187
    -2 -4 9 2885.03
    -2 4 9 1569.19
    2 4 -9 1733.99
    -2 4 9 1596.02
    2 4 -9 2260.21
    -2 4 8 190767
    -2 -4 8 173496
    -2 4 8 182902
    2 4 -8 191353
    2 4 -8 187664
    -2 4 7 1666.55
    2 4 -7 973.411
    -2 4 7 1108.36
    2 4 -7 856.194
    -2 -4 7 2292.47
    -2 -4 6 622815
    -2 4 6 613766
    -2 4 6 643104
    2 4 -6 628742
    2 4 -6 622441
    2 4 -5 48430.2
    -2 -4 5 51403.5
    -2 4 5 48214
    -2 4 5 48909.8
    -2 4 4 341757
    -2 4 4 338666
    -2 -4 4 341614
    2 4 -4 358219
    -2 4 3 24371.2
    2 4 -3 27755
    2 4 -3 26216.6
    -2 4 3 23381.6
    -2 4 2 400233
    -2 4 2 405577
    2 4 -2 402032
    2 4 -2 415266
    -2 4 2 420076
    2 4 -1 43599
    2 4 -1 43611.3
    -2 4 1 43335.5
    -2 4 1 44283.9
    -2 4 1 43689.2
    -2 -4 0 525599
    2 4 0 530504
    -2 4 0 545428
    -2 4 0 551485
    -2 4 0 547809
    -2 4 -1 145675
    -2 -4 -1 146514
    -2 4 -1 144696
    2 4 1 138198
    -2 4 -2 264504
    -2 4 -2 269340
    -2 -4 -2 273839
    -2 4 -2 266353
    2 4 2 263050
    -2 4 -3 29648.7
    -2 -4 -3 28908.2
    -2 4 -3 25061.5
    2 4 3 25445.2
    -2 4 -3 29024.5
    2 4 4 187758
    -2 4 -4 193922
    -2 -4 -4 195174
    -2 4 -4 192869
    2 -4 4 194771
    2 4 5 40798.5
    2 -4 5 39508.9
    -2 -4 -5 39093
    -2 4 -5 39141.9
    -2 4 -5 37112
    -2 4 -6 421946
    -2 4 -6 417410
    2 -4 6 421703
    2 4 6 420702
    -2 -4 -6 424802
    -2 -4 -7 61175.4
    2 -4 7 56369
    2 4 7 57142.5
    -2 4 -7 51752.5
    -2 4 -7 55051.6
    2 4 8 64000.2
    -2 4 -8 58696.5
    -2 4 -8 59088
    2 -4 8 59170.7
    -2 -4 -8 64119.8
    -2 -4 -9 5310.73
    2 -4 9 6288.13
    -2 4 -9 5624.08
    -2 4 -9 5261.33
    2 4 9 5130.14
    2 -4 10 142626
    -2 4 -10 141527
    -2 -4 -10 139544
    -2 4 -10 134264
    2 4 10 150525
    -2 4 -11 4534.9
    -2 4 -11 4640.41
    2 4 11 5656.99
    -2 -4 -11 5922.72
    2 -4 11 6476.88
    2 4 12 83993.2
    -2 -4 -12 74299.6
    2 -4 12 78934.6
    -2 4 -12 78017.5
    -2 4 -12 74770.4
    -2 -4 -13 5039.15
    -2 4 -13 4867.11
    2 -4 13 6552.21
    -2 4 -13 5094.14
    2 4 13 4714.82
    -2 -4 -14 13178.4
    -2 4 -14 16836.1
    2 4 14 14041.1
    -2 4 -14 17466.7
    2 -4 14 14166
    -2 4 -15 932.17
    -2 4 -15 299.273
    2 4 15 569.35
    -2 -4 -15 1683.43
    2 4 16 61620.2
    -2 4 -16 58453.9
    -2 -4 -16 52118.7
    2 4 17 1160.6
    -2 -4 -17 679.299
    2 4 18 22226.6
    -2 -6 17 29.7551
    2 6 -16 41324.4
    2 -6 -16 33656.6
    -2 -6 16 42400.9
    -2 6 16 40569.8
    2 -6 -15 5256.59
    -2 -6 15 3756.84
    2 6 -15 3857.4
    -2 6 15 7765.58
    2 -6 -14 47028.3
    2 6 -14 53179.4
    -2 6 14 51674.5
    -2 -6 14 47455.9
    -2 -6 13 1637.55
    2 -6 -13 1568.7
    -2 6 13 1268.63
    2 6 -13 1962.41
    2 -6 -12 107172
    2 6 -12 112995
    -2 6 12 131801
    -2 -6 12 126753
    -2 -6 11 3552.88
    2 6 -11 1592.7
    -2 6 11 5253.12
    2 -6 -11 3566.55
    -2 -6 10 125823
    2 -6 -10 130314
    -2 6 10 128396
    2 6 -10 133306
    -2 -6 9 1986.31
    -2 6 9 2236.18
    2 6 -9 2200.04
    -2 6 8 151508
    -2 6 8 139515
    2 6 -8 145445
    -2 -6 8 160349
    -2 6 7 11109.8
    2 6 -7 8662.34
    -2 6 7 9239.2
    -2 -6 7 10582.6
    -2 6 6 234473
    -2 -6 6 244001
    2 6 -6 245808
    -2 6 6 228933
    2 6 -5 2996.37
    -2 6 5 5607.1
    -2 -6 5 6207.64
    -2 6 5 5912.74
    -2 6 4 198548
    -2 6 4 196427
    2 6 -4 199581
    2 6 -4 197205
    2 6 -3 2303.84
    -2 6 3 2670.7
    2 6 -3 2842.83
    -2 6 3 2323.01
    -2 6 3 2411.33
    -2 6 2 163424
    -2 6 2 165716
    2 6 -2 170046
    2 6 -2 158512
    2 6 -1 15856.7
    -2 6 1 17787.6
    2 6 -1 16329.8
    -2 6 1 16513.1
    2 6 0 417929
    2 6 0 403435
    -2 6 0 417513
    -2 6 -1 159.595
    2 6 1 -121.007
    -2 -6 -1 252.305
    -2 6 -1 231.129
    2 6 2 100579
    -2 6 -2 105277
    -2 -6 -2 100790
    -2 6 -2 99831.2
    -2 6 -3 29686.2
    -2 6 -3 23600.2
    -2 -6 -3 25158.3
    2 6 3 23429.9
    2 6 4 206480
    -2 6 -4 209272
    -2 6 -4 213238
    -2 6 -5 25402.9
    2 -6 5 26499.7
    2 6 5 21587.1
    -2 -6 -5 28776.7
    -2 6 -5 24258.4
    -2 6 -6 87193.9
    -2 6 -6 85694.7
    -2 -6 -6 88190.8
    2 6 6 79662.6
    2 -6 6 89129.8
    -2 6 -7 1297.12
    -2 6 -7 425.962
    2 6 7 192.607
    2 -6 7 176.948
    -2 -6 -7 235.673
    -2 -6 -8 63696.6
    -2 6 -8 59049
    -2 6 -8 54822.1
    2 -6 8 56252.4
    2 6 8 55258.4
    -2 -6 -9 21727.9
    2 6 9 22624.5
    2 -6 9 24313.6
    -2 6 -9 22887
    -2 6 -10 84272.3
    2 6 10 72225
    2 -6 10 78585.7
    -2 -6 -10 82399.1
    -2 6 -11 1085.35
    2 -6 11 1970.04
    -2 -6 -11 4127.71
    2 6 11 3260.05
    2 -6 12 66807
    -2 -6 -12 66076.2
    2 6 12 68080.9
    -2 6 -12 74266.7
    -2 -6 -13 1387.94
    2 6 13 -377.067
    -2 6 -13 -704.326
    2 6 14 41686.5
    -2 -6 -14 42202.3
    -2 6 -14 44011.6
    -2 -6 -15 7246.3
    2 6 15 7134.13
    -2 6 -15 6554.64
    2 6 16 40184.7
    -2 -6 -16 32503.7
    -2 6 -16 34911.6
    -2 6 -17 -2054.66
    -2 -8 15 646.846
    2 8 -15 -2.35408
    2 -8 -15 747.449
    -2 8 14 33661.9
    2 8 -14 33706.6
    -2 -8 14 22044.8
    2 -8 -14 29565.7
    2 8 -13 1891.01
    -2 -8 13 4412.06
    -2 8 13 4179.29
    -2 8 12 67060.7
    2 8 -12 63431.1
    2 -8 -12 65475.3
    -2 -8 12 71001.8
    -2 -8 11 1606.5
    -2 8 11 -450.106
    2 -8 -11 -580.837
    2 8 -11 412.615
    2 -8 -10 74254.7
    -2 -8 10 79477
    -2 8 10 77165.7
    2 8 -10 86296.5
    2 8 -9 624.557
    -2 8 9 -310.903
    -2 -8 9 1978.54
    2 -8 -9 776.338
    -2 8 8 75034.7
    -2 -8 8 74812
    2 -8 -8 77275.8
    2 8 -8 65252.3
    2 -8 -7 9381.29
    -2 -8 7 8711.3
    -2 8 7 9062.65
    2 8 -7 9210.83
    -2 8 6 160347
    -2 -8 6 147979
    2 8 -6 157825
    2 8 -5 -83.3523
    -2 8 5 350.409
    -2 8 5 404.18
    -2 -8 5 346.443
    -2 8 4 113288
    2 8 -4 111934
    2 8 -4 111907
    -2 8 4 111265
    -2 8 3 -47.4537
    2 8 -3 -14.0159
    -2 8 3 -173.783
    2 8 -3 205.444
    2 8 -2 181563
    2 8 -2 177763
    -2 8 2 166696
    -2 8 2 176200
    -2 8 1 12362.9
    -2 8 1 15424
    2 8 -1 15436.7
    2 8 -1 18704.5
    -2 8 0 101840
    -2 8 0 95770.5
    2 8 0 102729
    2 8 0 100192
    2 8 1 13580.5
    -2 8 -1 15011.1
    2 8 1 17015.2
    -2 8 -1 15136.5
    -2 8 -2 128636
    -2 8 -2 126540
    2 8 2 120506
    2 8 2 120323
    -2 8 -3 451.001
    -2 8 -3 79.2493
    -2 -8 -3 318.693
    2 8 3 218.845
    -2 8 -4 69694.9
    -2 8 -4 74073.9
    2 8 4 67829.3
    -2 -8 -4 73600.7
    -2 -8 -5 539.387
    -2 8 -5 272.003
    2 -8 5 76.0451
    2 8 5 193.754
    2 -8 6 125435
    2 8 6 118567
    -2 -8 -6 131855
    -2 8 -6 136208
    2 8 7 16989.9
    -2 -8 -7 15382.8
    2 -8 7 16948.5
    -2 8 -7 16581.4
    2 -8 8 55991.2
    2 8 8 55493.9
    -2 -8 -8 49226.5
    -2 8 -8 58113
    -2 8 -9 388.298
    2 8 9 1185.1
    2 -8 9 1582.64
    -2 -8 -9 433.28
    2 8 10 53889.4
    -2 -8 -10 57665.2
    -2 8 -10 58435.5
    -2 8 -11 26.706
    -2 -8 -11 354.166
    2 8 11 2036.87
    -2 -8 -12 38391.4
    2 8 12 41963.1
    -2 8 -12 40130.4
    -2 -8 -13 6062.72
    2 8 13 2905.16
    -2 8 -13 5741.02
    -2 -8 -14 23498.7
    2 8 14 23916
    -2 8 -14 20844.8
    -2 8 -15 -1392.33
    -2 -8 -15 -1015.36
    2 10 -14 19532.4
    2 10 -13 -204.279
    -2 -10 12 22668
    -2 10 12 29217.4
    2 10 -12 25110.7
    -2 10 11 1455.41
    2 10 -11 544.438
    -2 -10 10 47991.9
    2 10 -10 50528.7
    -2 10 10 47431.1
    2 10 -9 4.18724
    -2 10 9 391.369
    -2 10 9 242.15
    -2 -10 9 -278.837
    -2 10 8 86874.6
    -2 10 8 73357.4
    -2 -10 8 79847.6
    2 10 -8 75641.5
    -2 10 7 4867.88
    2 10 -7 3057.4
    -2 -10 7 6454.83
    -2 10 7 3686.2
    -2 10 6 62532.9
    -2 10 6 60900.3
    2 10 -6 57081.4
    -2 -10 6 63332.9
    -2 10 5 200.324
    -2 10 5 1138.06
    -2 -10 5 1195.36
    2 10 -5 2130.59
    -2 10 4 95491.5
    2 10 -4 90189
    2 10 -4 95292.7
    -2 10 4 98618.5
    -2 10 3 4652.38
    2 10 -3 4717.92
    2 10 -3 4060.87
    -2 10 3 4663.35
    -2 10 2 53170.6
    2 10 -2 53657.8
    2 10 -2 51942.2
    -2 10 1 16637.7
    2 10 -1 16409.9
    -2 10 1 18524.8
    2 10 -1 16370.6
    2 10 0 106708
    -2 10 0 96588.3
    -2 10 0 108898
    2 10 0 97485.1
    2 10 1 4058.16
    -2 10 -1 2476.02
    -2 10 -1 2065.71
    2 10 1 4176.95
    -2 10 -2 70889.2
    2 10 2 70803.3
    -2 10 -2 64898.7
    2 10 2 69465.1
    2 10 3 19265.7
    -2 10 -3 17380.1
    2 10 3 13445.9
    -2 10 -3 20806.3
    2 10 4 87925.5
    2 10 4 90023.5
    -2 10 -4 84709.9
    -2 10 -4 84776.1
    2 -10 5 17578.3
    -2 10 -5 16611.2
    2 10 5 15188.8
    2 -10 6 56331.6
    -2 10 -6 62492.8
    2 10 6 60771.9
    -2 10 -7 -616.275
    2 10 8 62411.6
    -2 10 -8 59330.1
    -2 10 -9 10128.1
    2 10 9 12218.3
    2 10 10 42172.2
    -2 10 -10 42718.1
    2 10 11 1006.25
    -2 10 -11 -539.636
    2 10 12 32615
    -2 10 -12 31163.6
    -2 10 -13 -454.706
    2 12 -10 8769.61
    -2 12 10 11639.1
    -2 -12 9 981.93
    2 12 -9 1022.63
    -2 12 9 -237.752
    -2 12 9 724.613
    -2 -12 8 9122.01
    -2 12 8 9661.79
    2 12 -8 6656.31
    -2 -12 7 726.053
    -2 12 7 -89.7804
    -2 12 7 285.161
    -2 12 6 7290.97
    -2 12 6 6021.78
    2 12 -6 8707.94
    2 12 -5 762.524
    -2 -12 5 1235.94
    -2 12 5 70.1702
    -2 12 5 1647.1
    2 12 -4 8633.26
    2 12 -4 7098.05
    -2 12 4 4573.93
    2 12 -3 316.402
    -2 12 3 -149.683
    2 12 -3 1543.57
    2 12 -2 29067.1
    -2 12 2 35990.6
    -2 12 2 31569.7
    2 12 -2 32757.4
    2 12 -1 170.369
    -2 12 1 715.98
    2 12 -1 665.469
    -2 12 1 -780.967
    2 12 0 16003.4
    2 12 0 16879.9
    -2 12 0 16524.6
    -2 12 0 12625.9
    2 12 1 2430.62
    2 12 1 2017.28
    -2 12 -1 2674.25
    -2 12 -1 2093.46
    -2 12 -2 37342.6
    -2 12 -2 39742.1
    2 12 2 45217.5
    2 12 2 40853.3
    2 12 3 114.661
    -2 12 -3 1566.66
    2 12 3 -848.661
    -2 12 -4 28677.7
    2 12 4 26849.6
    2 12 4 27655.8
    -2 12 -5 66.2967
    2 12 5 539.843
    2 12 5 -711.789
    2 12 6 43021.2
    -2 12 -6 35732.8
    2 12 6 40312.6
    2 12 7 1988.56
    2 12 7 271.391
    -2 12 -7 3005.87
    2 12 8 47088.5
    -2 12 -8 34968.2
    2 12 8 36257.5
    2 12 9 -249.282
    -2 12 -9 1830.32
    -2 -14 5 72.2636
    -2 -14 4 31811.4
    -2 14 4 28940.5
    2 14 -3 -137.783
    -2 14 3 -767.36
    2 14 -2 21567.6
    2 14 -1 -793.054
    2 14 0 30245.1
    2 14 1 946.872
    2 14 2 26582.9
    -3 -1 18 -491.742
    -3 1 18 -871.238
    3 -1 -18 -239.258
    3 1 -18 60.7859
    3 1 -17 92157
    3 -1 -17 99819.6
    -3 1 17 97262.3
    -3 -1 17 97587.7
    -3 1 16 4846.55
    -3 -1 16 2559.29
    3 1 -16 5430.34
    3 -1 -16 3480.11
    -3 -1 15 53367.1
    -3 1 15 52308.4
    3 -1 -15 48897.7
    3 1 -15 47192.6
    -3 -1 14 -194.669
    3 -1 -14 -503.445
    -3 1 14 -160.375
    3 1 -14 674.33
    3 -1 -13 89950.7
    -3 1 13 90975.8
    3 1 -13 94863.7
    -3 -1 13 100932
    -3 -1 13 96175.1
    -3 -1 12 1768.76
    -3 -1 12 46.6758
    3 1 -12 371.214
    -3 1 12 980.049
    -3 1 12 333.075
    -3 1 11 221925
    -3 1 11 205511
    -3 -1 11 216703
    -3 -1 11 218044
    -3 1 10 4242.28
    -3 1 10 4891.06
    -3 -1 10 4267.78
    -3 1 9 76565.9
    -3 -1 9 78467.2
    -3 1 9 79385.1
    3 1 -9 76052.5
    3 1 -8 12739.9
    -3 1 8 9986.78
    -3 1 8 12754.2
    -3 -1 8 14586.6
    -3 1 7 216433
    -3 -1 7 221440
    -3 1 7 224822
    3 1 -7 221028
    -3 -1 6 463.94
    -3 1 6 1192.39
    3 1 -6 648.294
    -3 1 6 1561.11
    -3 1 5 373093
    -3 1 5 376325
    -3 -1 5 366825
    3 1 -5 376056
    -3 1 4 15846.5
    3 1 -4 16494.2
    -3 1 4 17360.7
    -3 -1 4 16382.1
    -3 -1 3 43650.7
    3 1 -3 43961.8
    -3 1 3 41860.3
    -3 1 3 42614.8
    3 1 -2 3001.64
    -3 1 2 2945.84
    -3 -1 2 2327.5
    -3 1 2 2526.78
    -3 1 2 2561.11
    -3 1 1 384162
    -3 -1 1 393836
    -3 1 1 392592
    -3 1 1 385303
    -3 1 0 151772
    -3 -1 0 148503
    3 -1 0 153391
    3 1 0 156844
    -3 1 0 154746
    -3 1 0 154806
    -3 1 0 149839
    -3 1 -1 240337
    -3 1 -1 265976
    -3 -1 -1 259865
    -3 -1 -1 255779
    3 1 1 246669
    -3 1 -1 249580
    3 1 2 1759.81
    -3 1 -2 2135.59
    -3 1 -2 1657.86
    -3 -1 -2 1463.99
    -3 1 -2 1110.51
    -3 -1 -2 1773.39
    -3 -1 -3 35363
    -3 -1 -3 32927.5
    -3 1 -3 31481.6
    -3 1 -3 35936.4
    -3 1 -3 34902.7
    3 -1 3 32465
    3 1 3 33428.3
    -3 -1 -4 21567.8
    -3 1 -4 22211.3
    3 1 4 23591.3
    -3 1 -4 21897.6
    3 -1 4 21952.4
    -3 -1 -5 576635
    -3 1 -5 569949
    -3 1 -5 563327
    3 -1 5 570413
    3 1 5 552498
    3 -1 6 844.291
    3 1 6 813.267
    -3 -1 -6 577.293
    -3 1 -6 747.224
    -3 1 -6 1814.44
    -3 -1 -7 191816
    3 -1 7 193466
    -3 1 -7 194091
    -3 1 -7 189533
    3 1 7 194138
    -3 -1 -8 9479.44
    -3 1 -8 10005.8
    -3 1 -8 10578.6
    3 -1 8 10141.1
    -3 1 -9 141310
    3 -1 9 141314
    -3 1 -9 133165
    -3 -1 -9 138519
    -3 -1 -10 1314.39
    3 -1 10 2417.97
    -3 1 -10 1966.74
    -3 -1 -11 263052
    3 -1 11 270223
    -3 1 -11 265466
    3 -1 12 -325.259
    -3 1 -12 -51.4748
    -3 -1 -12 333.935
    3 1 13 58974.1
    -3 -1 -13 63307.4
    3 -1 13 65831.2
    -3 1 -13 55208.4
    3 1 14 -386.634
    3 -1 14 574.492
    -3 1 -14 -153.678
    -3 -1 -14 288.716
    -3 1 -15 73331.3
    3 -1 15 80945.5
    -3 -1 -15 79064.6
    3 1 15 79440.5
    3 -1 16 217.913
    -3 -1 -16 237.778
    3 1 16 191.598
    -3 1 -16 183.16
    3 1 17 90702.5
    -3 1 -17 92801
    3 -1 17 91524.3
    -3 -1 -17 85269
    3 1 18 -793.887
    -3 -1 -18 2435.63
    -3 1 -18 523.228
    -3 -3 18 953.959
    -3 3 18 -141.295
    3 3 -18 718.827
    -3 -3 17 68007.8
    -3 3 17 64333.2
    3 -3 -17 59026.3
    3 3 -17 58078.4
    3 -3 -16 3393.07
    3 3 -16 3910.37
    -3 -3 16 3345.63
    3 3 -15 27030.3
    -3 -3 15 28466.9
    3 -3 -15 29523.5
    -3 3 15 28561.6
    3 3 -14 4781.28
    -3 3 14 4431.19
    3 -3 -14 8112.29
    -3 -3 14 6744.03
    3 3 -13 57851.7
    -3 -3 13 64044.1
    -3 3 13 69920.2
    3 -3 -13 65960.7
    3 3 -13 62570.7
    -3 3 12 8470.94
    3 3 -12 7304.89
    -3 -3 12 11314.3
    3 3 -12 9209.83
    -3 -3 11 141120
    3 3 -11 126428
    -3 3 11 134166
    3 3 -11 139325
    -3 3 10 918.382
    3 3 -10 1583.21
    -3 3 10 757.249
    3 3 -10 1250.99
    -3 3 9 55509.9
    -3 -3 9 55116.4
    3 3 -9 52228.5
    -3 3 9 54350.9
    3 3 -8 7291.51
    -3 -3 8 7618.77
    -3 3 8 7650.52
    -3 3 8 6429.88
    -3 -3 7 188366
    -3 3 7 200727
    -3 3 7 184122
    3 3 -7 191085
    -3 -3 6 10516.1
    3 3 -6 10582.2
    -3 3 6 11064.3
    -3 3 6 11979.7
    -3 -3 5 181876
    -3 3 5 179393
    3 3 -5 183871
    -3 3 5 174256
    -3 3 4 37635.1
    -3 3 4 37835.2
    -3 -3 4 35210.3
    3 3 -4 37461.2
    -3 3 3 89546.7
    -3 3 3 85255.1
    -3 -3 3 88306.7
    3 3 -3 88004.3
    -3 3 2 5215.98
    3 3 -2 4403.27
    -3 3 2 4011.46
    -3 3 2 4882.39
    3 3 -2 4695.91
    -3 -3 1 465195
    -3 3 1 480215
    -3 3 1 470702
    3 3 -1 483592
    3 3 0 147813
    -3 3 0 155125
    -3 3 0 144627
    -3 -3 0 151390
    -3 3 0 152123
    -3 3 -1 426065
    -3 3 -1 398088
    -3 3 -1 424901
    -3 -3 -1 412267
    3 3 1 413099
    -3 3 -1 419098
    3 3 2 46811.5
    -3 3 -2 45672.8
    -3 3 -2 47141.7
    -3 3 -2 50839
    -3 -3 -2 50333.7
    -3 3 -2 50154.8
    -3 3 -3 297918
    3 -3 3 297943
    -3 3 -3 314992
    3 3 3 295060
    -3 -3 -3 290120
    3 -3 4 44265.6
    -3 3 -4 43366.8
    -3 -3 -4 39827.7
    -3 3 -4 43125
    3 3 4 41995.4
    3 3 5 353185
    -3 3 -5 361872
    -3 3 -5 364554
    3 -3 5 365352
    -3 -3 -5 365666
    3 3 6 52840.8
    -3 -3 -6 52914.5
    -3 3 -6 50768.7
    -3 3 -6 51454.6
    -3 -3 -7 167328
    -3 3 -7 181960
    3 3 7 177126
    3 -3 7 164535
    -3 3 -7 172514
    3 -3 8 84983.6
    -3 -3 -8 74665
    3 3 8 80295.3
    -3 3 -8 74937.2
    -3 3 -8 76795.1
    -3 -3 -9 133771
    3 -3 9 151364
    -3 3 -9 148736
    3 3 9 142064
    -3 3 -9 138853
    3 3 10 8866.69
    3 -3 10 10094
    -3 -3 -10 8058.31
    -3 3 -10 7912.71
    -3 3 -10 5170.82
    -3 -3 -11 241317
    -3 3 -11 245038
    -3 3 -11 243893
    3 -3 11 254160
    3 3 11 257294
    3 -3 12 18876.5
    -3 3 -12 13903.5
    -3 3 -12 17319.9
    3 3 12 18307.9
    -3 -3 -12 19461.6
    3 3 13 109992
    -3 -3 -13 110184
    -3 3 -13 113284
    -3 3 -13 108487
    3 -3 13 118010
    3 -3 14 749.854
    3 3 14 330.224
    -3 -3 -14 186.825
    -3 3 -14 1215.86
    3 3 15 90474.5
    -3 3 -15 77423.8
    -3 -3 -15 87806.5
    -3 -3 -16 2490.87
    3 3 16 782.291
    -3 3 -16 1471.94
    -3 -3 -17 83329
    3 3 17 94424
    -3 3 -17 84964.2
    3 3 18 1066.6
    -3 3 -18 1231.92
    -3 -5 18 3318.48
    -3 5 17 57196.9
    -3 -5 17 55824.3
    3 -5 -17 55625.1
    3 -5 -16 1909.09
    -3 5 16 2403.44
    -3 -5 16 3476.42
    3 5 -15 47851.1
    -3 5 15 46448.7
    3 -5 -15 43996.5
    -3 -5 15 56232.9
    -3 -5 14 1534.27
    -3 5 14 2393.4
    3 -5 -14 1851.45
    3 5 -14 498.957
    3 -5 -13 105808
    3 5 -13 114070
    -3 -5 13 106843
    -3 5 13 113135
    3 -5 -12 3042.19
    3 5 -12 2575.76
    3 5 -12 4048.35
    -3 5 12 1862.27
    -3 -5 11 228716
    -3 5 11 220085
    3 5 -11 218916
    3 5 -11 206085
    -3 5 10 996.743
    3 5 -10 3364.65
    -3 -5 10 2281.46
    3 5 -10 3420.09
    -3 5 9 148809
    3 5 -9 149950
    -3 5 9 149721
    3 5 -9 150697
    -3 -5 9 153367
    -3 5 8 6138.69
    3 5 -8 8402.27
    3 5 -8 11133.5
    -3 -5 8 6850.02
    -3 5 8 9068.05
    3 5 -7 346436
    -3 5 7 337501
    -3 5 7 355146
    3 5 -7 348255
    -3 -5 7 344689
    -3 5 6 1723.08
    -3 -5 6 1350.76
    -3 5 6 2178.26
    3 5 -6 2619.91
    -3 5 5 496532
    3 5 -5 501535
    -3 5 5 506977
    -3 -5 5 517395
    -3 -5 4 343.99
    -3 5 4 1215.81
    3 5 -4 566.352
    -3 5 4 813.699
    -3 5 3 389470
    -3 5 3 398353
    3 5 -3 409174
    -3 5 3 388414
    3 5 -3 413439
    -3 5 2 27377.8
    3 5 -2 25164.5
    3 5 -2 28943.9
    -3 5 2 29647.4
    -3 5 2 28129.6
    3 5 -2 26992.1
    -3 5 1 576396
    -3 5 1 589567
    3 5 -1 588799
    3 5 -1 597392
    -3 5 1 592768
    -3 -5 0 9682.57
    -3 5 0 10263.4
    3 5 0 8490.44
    -3 5 0 10029.5
    3 5 1 326348
    -3 5 -1 333966
    -3 -5 -1 335660
    -3 5 -1 348452
    3 5 2 26825.3
    -3 -5 -2 26657.6
    -3 5 -2 25497.7
    -3 5 -2 25925.1
    3 5 3 201177
    -3 5 -3 213858
    -3 5 -3 214779
    -3 -5 -3 221050
    -3 5 -3 203416
    -3 5 -4 18779
    3 -5 4 19391.4
    3 5 4 20028.1
    -3 5 -4 18240.7
    -3 -5 -4 19930.7
    -3 -5 -5 352780
    3 5 5 341127
    -3 5 -5 358533
    3 -5 5 360111
    -3 5 -5 361612
    3 5 6 25345.8
    -3 -5 -6 25523.9
    3 -5 6 23566.4
    -3 5 -6 21775.8
    3 5 7 137379
    3 -5 7 141874
    -3 5 -7 143788
    -3 5 -7 146753
    -3 -5 -7 146536
    3 -5 8 2150.27
    3 5 8 1729.78
    -3 5 -8 1705.64
    -3 5 -8 598.345
    -3 -5 -8 1783.57
    -3 -5 -9 78576.6
    -3 5 -9 75413.6
    3 5 9 68730.1
    -3 5 -9 77290.9
    3 5 10 4898.68
    3 -5 10 4305.58
    -3 5 -10 5966.95
    -3 -5 -10 5237.72
    -3 5 -10 5659.95
    3 5 11 84735.2
    -3 -5 -11 79358
    -3 5 -11 79726
    -3 5 -11 80135.1
    3 -5 11 81172.1
    -3 5 -12 4978.52
    3 -5 12 4564.23
    3 5 12 5357.29
    -3 -5 -12 5815.1
    -3 5 -12 4160.93
    -3 5 -13 20191.3
    3 5 13 15983.7
    -3 -5 -13 16170.7
    -3 5 -13 21430.9
    -3 5 -14 1129.07
    3 5 14 647.305
    -3 -5 -14 552.085
    3 5 15 20121.6
    -3 -5 -15 20428.2
    -3 5 -15 24074
    3 5 16 1129.94
    -3 5 -16 1600.35
    -3 -5 -16 168.946
    3 5 17 36153.9
    -3 -7 17 27957
    -3 -7 16 1801.95
    3 -7 -16 2749.38
    -3 7 15 15182
    -3 -7 15 16405.2
    3 -7 -15 20080.1
    -3 -7 14 -283.818
    -3 7 14 -114.981
    3 -7 -14 1389.4
    3 7 -14 709.763
    -3 -7 13 18778.4
    -3 7 13 20030.8
    3 -7 -13 15975.2
    3 7 -13 13953.5
    -3 7 12 666.797
    3 -7 -12 -249.175
    -3 -7 12 179.46
    3 7 -12 389.408
    -3 -7 11 58723.9
    3 -7 -11 56388.8
    3 7 -11 53977.7
    -3 7 11 54166.6
    -3 7 10 4371.82
    -3 -7 10 5409.31
    3 7 -10 4472.88
    -3 7 9 52795.3
    3 7 -9 53076.1
    -3 -7 9 55348.1
    -3 7 8 3811.54
    -3 7 8 3044.6
    -3 -7 8 3287.63
    3 7 -8 2313.72
    -3 7 7 117708
    -3 7 7 111839
    -3 -7 7 118945
    3 7 -7 117989
    -3 -7 6 124.34
    -3 7 6 -171.489
    -3 7 6 81.7463
    3 7 -6 434.924
    -3 7 5 155323
    -3 7 5 163897
    -3 7 5 168624
    3 7 -5 166845
    -3 -7 5 162254
    -3 7 4 12570.5
    -3 7 4 16128.8
    -3 7 4 16811.8
    3 7 -4 17578.2
    3 7 -4 15320.8
    -3 7 3 84989.1
    -3 7 3 78161.7
    3 7 -3 77839.5
    -3 7 3 83560.1
    3 7 -3 90835.9
    -3 7 2 14996.4
    -3 7 2 12524.6
    3 7 -2 15308.7
    3 7 -2 17335.8
    -3 7 1 234849
    -3 7 1 224776
    3 7 -1 228088
    3 7 -1 229390
    3 7 0 6871.38
    3 7 0 5684.56
    -3 -7 0 4629.22
    -3 7 0 6691.21
    -3 7 0 4507.27
    -3 7 -1 215461
    -3 -7 -1 203888
    -3 7 -1 209701
    3 7 1 219078
    3 7 2 2453.52
    -3 -7 -2 2762.53
    -3 7 -2 2637.47
    -3 7 -2 2504.88
    -3 7 -3 156875
    -3 -7 -3 165498
    3 7 3 157505
    -3 7 -3 164972
    -3 7 -4 6761.66
    -3 7 -4 3634.48
    -3 -7 -4 5536.49
    3 7 5 214553
    -3 -7 -5 224311
    -3 7 -5 213090
    3 -7 5 213940
    3 7 6 484.344
    3 -7 6 201.564
    -3 -7 -6 -69.2602
    -3 7 -6 -65.9125
    3 7 7 127613
    3 -7 7 137186
    -3 -7 -7 133833
    -3 7 -7 128188
    3 -7 8 478.901
    3 7 8 95.6764
    -3 -7 -8 1194.26
    -3 7 -8 503.075
    3 -7 9 100958
    3 7 9 102224
    -3 -7 -9 108075
    -3 7 -9 108442
    3 7 10 4399.66
    -3 7 -10 2512.48
    -3 -7 -10 5633.91
    -3 -7 -11 128900
    3 7 11 125809
    -3 7 -11 124860
    3 7 12 1389.5
    -3 -7 -12 971.671
    -3 7 -12 820.454
    3 7 13 50496.4
    -3 -7 -13 59516.1
    -3 7 -13 51704.6
    3 7 14 -896.835
    -3 7 -14 1497.11
    -3 -7 -14 -27.3484
    3 7 15 39094.1
    -3 7 -15 39544
    -3 -7 -15 41435.7
    -3 -7 -16 858.86
    -3 7 -16 4417.47
    3 9 -14 523.032
    3 -9 -14 -173.399
    -3 -9 14 162.794
    -3 -9 13 66604.9
    -3 9 13 61685.3
    3 -9 -13 61346.6
    3 9 -13 58330.1
    -3 9 12 -459.91
    3 -9 -12 -326.121
    -3 -9 12 474.218
    3 9 -12 325.855
    -3 9 11 69893
    3 -9 -11 69712.5
    3 9 -11 60827.8
    -3 -9 11 69849.5
    -3 -9 10 10108.7
    3 -9 -10 8489.13
    -3 9 10 11891.8
    3 9 -10 9406.4
    -3 9 9 74375.1
    3 9 -9 70322.1
    -3 -9 9 75948.9
    3 -9 -9 76673
    3 9 -8 892.235
    -3 -9 8 919.763
    -3 9 8 1039.32
    3 -9 -8 -735.981
    -3 9 8 576.834
    -3 9 7 89011.9
    -3 9 7 98840.5
    -3 -9 7 98141.5
    3 9 -7 93768.5
    -3 9 6 1674.05
    -3 9 6 1976.51
    3 9 -6 2636.73
    -3 -9 6 2492.87
    -3 9 5 119403
    -3 9 5 119933
    -3 -9 5 110732
    3 9 -5 112943
    -3 9 4 565.48
    3 9 -4 2314.4
    -3 9 4 2281.91
    3 9 -3 147700
    -3 9 3 147833
    3 9 -3 144567
    3 9 -2 240.777
    -3 9 2 157.501
    -3 9 2 -156.13
    3 9 -2 52.7805
    -3 9 1 126478
    3 9 -1 115041
    -3 9 1 127655
    -3 9 0 -83.1258
    -3 9 0 -41.5193
    3 9 0 -115.988
    3 9 0 111.204
    3 9 1 126087
    3 9 1 127008
    -3 9 -1 119720
    -3 9 -1 127886
    3 9 2 2757.69
    -3 9 -2 975.414
    -3 9 -2 2813.75
    3 9 2 1584.57
    3 9 3 83967.6
    -3 9 -3 81417.1
    -3 9 -3 80657.2
    -3 9 -4 16138.2
    3 9 4 19776.6
    -3 9 -4 19258.9
    -3 9 -5 78301.6
    3 9 5 80245.4
    3 -9 5 81665.5
    3 -9 6 855.704
    -3 9 -6 561.972
    3 9 7 56106.3
    -3 9 -7 49194.8
    -3 -9 -8 999.287
    3 9 8 1872.81
    -3 9 -8 2765.16
    3 9 9 34377.4
    -3 9 -9 30712.4
    -3 -9 -9 34207.2
    3 9 10 3250.1
    -3 9 -10 3437.8
    -3 -9 -10 2296.81
    -3 -9 -11 24207.6
    3 9 11 28670.3
    -3 9 -11 23482.4
    3 9 12 2561.14
    -3 -9 -12 2423.49
    -3 9 -12 1274.19
    3 9 13 21528.4
    -3 9 -13 20628.6
    -3 -9 -13 21300.4
    -3 9 -14 -277.625
    -3 -9 -14 561.295
    -3 -9 -15 17828.5
    -3 -11 12 1447.11
    3 11 -12 1057.61
    -3 11 11 11887.2
    -3 -11 11 9750.05
    3 11 -11 13536.3
    -3 11 10 5633.58
    -3 11 10 2699.45
    3 11 -10 4736.71
    -3 -11 10 1822.64
    -3 11 9 19430.9
    -3 -11 9 19171.9
    -3 11 9 22286.1
    3 11 -9 22358.2
    -3 11 8 -240.894
    -3 11 8 1548.98
    -3 -11 8 -514.297
    3 11 -8 -313.621
    3 11 -7 13927.2
    -3 -11 7 13151.9
    -3 11 7 17085.2
    -3 11 7 14599.1
    3 11 -6 324.29
    -3 11 6 1340.67
    -3 11 6 248.115
    -3 -11 6 -76.083
    -3 11 5 14538
    -3 -11 5 20923.9
    -3 11 5 19223.7
    3 11 -5 18617.1
    3 11 -4 2811.7
    -3 11 4 2887.4
    -3 11 4 2114.68
    3 11 -4 2257.64
    3 11 -3 18976.6
    -3 11 3 24947.2
    -3 11 3 22138.4
    3 11 -3 23078.6
    3 11 -2 19057
    3 11 -2 19538.9
    -3 11 2 20101
    -3 11 2 18338.1
    3 11 -1 27132
    3 11 -1 29480.6
    -3 11 1 26549.5
    -3 11 1 28383.8
    -3 11 0 304.409
    3 11 0 104.447
    3 11 0 1092.32
    -3 11 0 242.112
    3 11 1 32882.9
    -3 11 -1 34305.2
    -3 11 -1 27385
    3 11 1 32371.9
    -3 11 -2 1549.45
    3 11 2 1841.29
    3 11 2 1780.11
    -3 11 -2 1972.46
    3 11 3 40661.2
    3 11 3 39828.9
    -3 11 -3 36222
    -3 11 -4 9385.83
    3 11 4 6875.01
    3 11 4 7187.75
    3 11 5 29972.3
    3 11 5 30307.6
    -3 11 -5 28854.7
    -3 11 -6 1709.37
    3 11 6 461.62
    3 11 6 -651.399
    -3 11 -7 38148.5
    3 11 7 38684
    3 11 8 1227.68
    -3 11 -8 3065.35
    3 11 9 45664.7
    -3 11 -9 50938.8
    -3 11 -10 12114.9
    -3 -13 8 105.975
    -3 13 7 18596.2
    -3 -13 7 18209.3
    -3 13 7 19831.3
    -3 13 6 254.307
    -3 -13 6 753.314
    -3 13 6 -211.499
    3 13 -6 -916.945
    -3 13 5 23255.6
    -3 13 5 23255.7
    3 13 -5 24118.6
    -3 -13 5 22917.4
    3 13 -4 1166.17
    -3 13 4 612.083
    -3 13 4 1380.31
    3 13 -3 21155.7
    -3 13 3 21228.6
    3 13 -3 25014.7
    -3 13 3 21906.3
    -3 13 2 1073.88
    3 13 -2 1919.03
    3 13 -2 2093.37
    -3 13 2 1275.15
    3 13 -1 10384.4
    -3 13 1 14578.2
    3 13 -1 12716.9
    3 13 0 -379.046
    3 13 0 1835.69
    -3 13 0 1185.07
    3 13 1 19743.6
    -3 13 -1 16712.3
    3 13 1 16976.1
    -3 13 -2 5531.97
    3 13 2 7082.78
    3 13 2 6304.45
    3 13 3 21899.1
    -3 13 -3 21771.2
    3 13 3 18697.1
    -3 13 -4 871.296
    3 13 4 802.186
    3 13 4 1162.61
    3 13 5 26148.1
    3 13 5 22458.3
    -3 13 -5 16614.7
    4 0 -18 99059.2
    -4 0 18 97794.4
    -4 0 17 -1035.67
    4 0 -17 2537.53
    4 0 -16 106537
    -4 0 16 105976
    -4 0 15 -648.74
    4 0 -15 -144.659
    -4 0 14 143108
    4 0 -14 124679
    -4 0 13 137.033
    -4 0 13 -475.009
    -4 0 12 286477
    -4 0 12 262005
    -4 0 11 181.434
    -4 0 11 243.59
    -4 0 10 222781
    -4 0 10 234969
    -4 0 9 33.9641
    -4 0 9 257.614
    -4 0 8 262015
    -4 0 8 264895
    -4 0 7 302.206
    -4 0 7 84.9084
    -4 0 6 546910
    -4 0 6 558025
    -4 0 5 -87.5695
    -4 0 5 159.062
    -4 0 4 286191
    -4 0 4 281649
    -4 0 3 524.553
    -4 0 3 96.7628
    -4 0 2 46771
    -4 0 2 46368.8
    -4 0 1 371.125
    -4 0 1 301.433
    4 0 -1 137.644
    -4 0 0 512842
    -4 0 0 502036
    -4 0 0 507878
    -4 0 -1 9.43994
    -4 0 -1 -59.3318
    -4 0 -2 61727.7
    -4 0 -2 63008.6
    4 0 3 36.163
    -4 0 -3 314.107
    -4 0 -4 292993
    4 0 4 296151
    -4 0 -4 298468
    -4 0 -5 -72.8065
    4 0 5 145.165
    4 0 6 94154.3
    -4 0 -6 102465
    -4 0 -7 180.833
    -4 0 -8 6462.16
    4 0 8 7650.46
    -4 0 -9 -39.5841
    4 0 9 166.073
    4 0 10 66627.1
    -4 0 -10 66995.1
    -4 0 -11 351.364
    4 0 11 -220.292
    -4 0 -12 86777.5
    -4 0 -13 -73.7721
    4 0 14 34806.7
    -4 0 -14 29122.4
    4 0 15 -699.563
    -4 0 -15 1245.37
    4 0 16 67147.1
    -4 0 -16 62878.4
    -4 0 -17 1458.08
    -4 0 -18 28386.1
    -4 -2 18 36735.1
    4 -2 -18 26978
    4 2 -18 31303.2
    -4 2 18 32804.8
    -4 -2 17 766.962
    -4 2 17 216.101
    4 -2 -17 1055.94
    4 2 -17 625.404
    4 2 -16 46036.7
    -4 -2 16 50868.7
    -4 2 16 50199.6
    4 -2 -16 51296.7
    4 2 -15 435.315
    -4 2 15 305.884
    -4 -2 15 752.801
    4 -2 -15 -439.322
    4 -2 -14 15788.9
    4 2 -14 13985
    -4 -2 14 16171.4
    -4 -2 14 19870.7
    -4 2 14 13607.2
    4 2 -13 4329.6
    -4 2 13 3724.54
    -4 -2 13 4167.18
    -4 -2 13 5305.41
    -4 -2 12 164964
    -4 2 12 149682
    -4 2 12 149661
    -4 2 11 296.851
    4 2 -11 372.839
    -4 -2 11 737.021
    -4 2 11 760.402
    4 2 -10 101284
    -4 2 10 101175
    -4 2 10 103048
    -4 -2 10 99999.2
    4 2 -9 1197.29
    -4 2 9 1122.44
    -4 -2 9 2106.01
    -4 2 9 1653.99
    -4 -2 8 50553.1
    -4 2 8 52335.5
    -4 2 8 48585.2
    4 2 -8 50887.7
    -4 2 7 38314.6
    -4 -2 7 44218.4
    -4 2 7 43999.9
    4 2 -7 39294.5
    -4 2 6 308780
    4 2 -6 320885
    -4 2 6 322722
    -4 -2 6 312545
    -4 -2 5 22632.8
    -4 2 5 22384.4
    4 2 -5 23660.5
    -4 2 5 23012.8
    4 2 -4 56144.5
    -4 2 4 56117.5
    -4 -2 4 48780.3
    -4 2 4 53793.8
    -4 2 3 163094
    -4 -2 3 161481
    -4 2 3 167132
    -4 2 3 168704
    4 2 -3 166269
    -4 2 2 382592
    -4 2 2 395513
    -4 -2 2 393483
    4 2 -2 386043
    -4 2 2 402752
    -4 -2 1 114385
    -4 2 1 117257
    -4 2 1 112153
    -4 2 1 121077
    4 2 -1 120080
    -4 2 0 535783
    -4 -2 0 515797
    4 2 0 522686
    -4 2 0 522934
    -4 2 0 506672
    -4 2 -1 15151.3
    -4 -2 -1 15911.6
    -4 2 -1 15959.6
    4 2 1 16000.5
    -4 2 -1 17594.3
    4 2 2 89264.9
    -4 2 -2 90509.5
    -4 2 -2 93663.2
    -4 -2 -2 90810.2
    -4 2 -2 95791.8
    -4 -2 -3 28542
    -4 2 -3 26091.6
    4 -2 3 24718.1
    4 -2 3 24521.9
    -4 2 -3 29278.8
    -4 2 -3 26329.8
    4 2 3 28478.6
    4 2 4 146481
    -4 2 -4 154715
    -4 -2 -4 157209
    -4 2 -4 163593
    -4 2 -4 152998
    4 -2 4 156504
    -4 -2 -4 151394
    4 -2 5 233.293
    4 2 5 267.317
    -4 2 -5 548.198
    -4 -2 -5 758.393
    -4 2 -5 116.26
    4 2 6 458280
    -4 -2 -6 441483
    -4 2 -6 454519
    -4 2 -6 455013
    4 -2 6 460585
    -4 -2 -7 1228.6
    4 -2 7 497.124
    -4 2 -7 2285.43
    -4 2 -7 1204.08
    4 2 7 938.867
    4 2 8 143495
    -4 2 -8 138172
    4 -2 8 146799
    -4 2 -8 138701
    -4 -2 -8 145169
    4 2 9 1258.03
    -4 -2 -9 1174.05
    -4 2 -9 1417.45
    -4 2 -9 2231.56
    4 -2 9 1303.78
    4 -2 10 349209
    -4 -2 -10 342546
    -4 2 -10 352947
    -4 2 -10 348700
    4 2 10 348742
    4 -2 11 4059.83
    -4 2 -11 4497.84
    4 2 11 4668.23
    -4 2 -11 4946.32
    -4 -2 -11 4004.09
    4 -2 12 156662
    4 2 12 163778
    -4 2 -12 161080
    -4 -2 -12 156612
    4 2 13 1616.79
    -4 -2 -13 2314.9
    -4 2 -13 2694.56
    4 -2 13 2423.93
    -4 -2 -14 51036.3
    4 2 14 56123.4
    -4 2 -14 60623
    4 -2 14 59484.7
    4 2 15 -280.023
    -4 2 -15 2111.42
    -4 -2 -15 1034.91
    4 2 16 143255
    -4 -2 -16 147154
    -4 2 -16 134616
    4 2 17 1235.42
    -4 -2 -17 126.257
    4 2 18 48385.3
    -4 2 -18 55760.5
    -4 -4 18 60742.5
    -4 -4 17 -447.486
    -4 4 17 39.0969
    4 -4 -17 -132.125
    -4 -4 16 59682.7
    -4 4 16 52743.9
    4 -4 -16 60188.4
    -4 4 15 -624.926
    -4 -4 15 2134.64
    4 4 -15 -423.069
    4 -4 -15 1413.41
    -4 -4 14 51216.9
    4 4 -14 52422.7
    4 -4 -14 53275.7
    -4 -4 13 3599.04
    4 4 -13 2598.61
    4 4 -13 1021.55
    4 4 -12 135887
    -4 4 12 140843
    -4 -4 12 140933
    4 4 -12 137772
    -4 -4 11 1408.33
    -4 4 11 36.3113
    4 4 -11 -295.531
    4 4 -11 530.982
    -4 -4 10 125775
    4 4 -10 115896
    -4 4 10 126665
    -4 4 10 129934
    -4 -4 9 3023.04
    4 4 -9 2802.13
    -4 4 9 3939.02
    -4 4 9 4047.55
    -4 4 8 193226
    -4 -4 8 187117
    4 4 -8 192690
    -4 4 8 185428
    -4 4 7 15495.4
    -4 -4 7 14906.9
    -4 4 7 13912.9
    4 4 -7 15363.1
    -4 -4 6 435251
    4 4 -6 445123
    -4 4 5 3932.4
    -4 -4 5 4762.3
    -4 4 5 4337.42
    4 4 -5 5260.86
    -4 4 4 330384
    -4 4 4 325018
    -4 -4 4 342469
    4 4 -4 336436
    -4 4 3 5018.02
    -4 4 3 4405.07
    4 4 -3 4613.63
    -4 4 3 5123.73
    4 4 -2 202420
    -4 4 2 204295
    -4 4 2 199487
    -4 4 2 194041
    4 4 -2 203772
    -4 4 1 -8.66551
    -4 4 1 73.0456
    -4 4 1 303.261
    4 4 -1 573.791
    -4 -4 1 46.563
    -4 4 0 533981
    4 4 0 534468
    -4 4 0 532757
    -4 4 0 541219
    -4 -4 0 525624
    -4 -4 -1 3123.05
    -4 4 -1 2998
    4 4 1 1693.04
    -4 4 -1 2826.77
    -4 4 -1 3235.1
    -4 -4 -2 134045
    -4 4 -2 134714
    -4 4 -2 135592
    -4 4 -2 129066
    -4 4 -2 131539
    4 4 3 878.51
    -4 4 -3 394.084
    -4 4 -3 -170.959
    -4 -4 -3 619.256
    -4 4 -3 418.295
    -4 4 -4 480818
    4 -4 4 468558
    -4 -4 -4 476206
    -4 4 -4 478145
    4 4 4 453814
    -4 4 -5 9660.9
    4 4 5 9403.12
    4 -4 5 10260.1
    -4 -4 -5 9369.19
    -4 4 -5 10592.8
    4 -4 6 244691
    4 4 6 233740
    -4 -4 -6 244567
    -4 4 -6 246864
    -4 4 -6 229862
    4 -4 7 41108.6
    4 4 7 47149.5
    -4 4 -7 45565
    -4 4 -7 45059.4
    -4 -4 -7 50222.7
    4 -4 8 93082.6
    4 4 8 92330.1
    -4 4 -8 90199.1
    -4 4 -8 88250.6
    -4 -4 -8 88226.6
    -4 4 -9 1792.47
    4 4 9 3132.51
    4 -4 9 2622.51
    -4 4 -9 2319.22
    -4 -4 -9 3122.32
    4 -4 10 126587
    -4 4 -10 126994
    -4 4 -10 119619
    4 4 10 129389
    -4 -4 -10 125229
    4 -4 11 3596.89
    4 4 11 3639.85
    -4 4 -11 5654.44
    -4 -4 -11 4490.32
    -4 4 -11 4205.18
    -4 -4 -12 75777.9
    4 4 12 77593.4
    -4 4 -12 78707.1
    -4 4 -12 83696.7
    -4 -4 -13 6677.22
    4 4 13 5780.98
    -4 4 -13 6041.11
    -4 4 -13 5854.02
    4 4 14 29262.4
    -4 4 -14 29615.4
    -4 4 -14 24884.4
    -4 -4 -14 31727.5
    -4 4 -15 -545.6
    4 4 15 204.736
    -4 4 -15 2036.36
    -4 -4 -15 1580.1
    -4 4 -16 43376.1
    4 4 16 52105.9
    -4 -4 -16 44010.9
    4 4 17 2490.07
    -4 4 -17 1002.38
    -4 -4 -17 2329.77
    4 4 18 22661.4
    -4 -6 17 1539.28
    -4 -6 16 23829.8
    -4 6 16 22574.8
    4 -6 -16 31482.2
    -4 -6 15 -2.19083
    -4 6 15 1148.47
    4 -6 -15 874.891
    -4 6 14 16073
    -4 -6 14 17097.7
    4 -6 -14 17556.7
    -4 6 13 2949
    4 6 -13 4168.93
    4 -6 -13 1668.23
    -4 -6 12 72720.9
    4 6 -12 66674.6
    -4 6 12 69885.3
    -4 6 11 369.94
    4 6 -11 -362.188
    4 6 -10 62471.2
    -4 6 10 58556.7
    -4 -6 10 59118
    -4 -6 9 -287.21
    -4 6 9 -21.1739
    -4 6 9 878.761
    4 6 -9 173.12
    -4 6 8 69980.4
    -4 6 8 72315.6
    -4 -6 8 72865
    4 6 -8 72248.9
    -4 6 7 15556.2
    -4 6 7 13729.6
    4 6 -7 18032.3
    -4 6 6 161120
    -4 -6 6 166682
    -4 6 6 163906
    4 6 -6 163470
    4 6 -5 2689.46
    -4 6 5 3237.68
    -4 6 5 3668.49
    -4 6 5 2598.95
    -4 -6 5 2714.41
    -4 6 4 121474
    -4 6 4 124106
    -4 6 4 121966
    4 6 -4 126230
    -4 6 3 26927.7
    4 6 -3 23572
    -4 6 3 27194.2
    -4 6 3 27915.5
    4 6 -3 31358.6
    -4 6 2 314552
    -4 6 2 312932
    4 6 -2 299327
    -4 6 2 311489
    4 6 -2 313588
    4 6 -1 32815.3
    4 6 -1 34597.8
    -4 6 1 36303.1
    -4 6 1 32791.6
    -4 6 1 34432.2
    4 6 0 340351
    -4 6 0 342358
    -4 -6 0 326938
    -4 6 0 339444
    -4 6 0 338776
    -4 -6 -1 677.537
    -4 6 -1 1091.04
    -4 6 -1 630.175
    4 6 1 950.188
    -4 -6 -2 378599
    4 6 2 368888
    -4 6 -2 358762
    -4 6 -2 380576
    -4 6 -3 20286.5
    -4 6 -3 20322.4
    -4 -6 -3 18677.6
    -4 6 -3 18534.2
    4 6 3 17039.3
    -4 6 -4 207854
    -4 6 -4 214982
    -4 -6 -4 220077
    4 -6 4 213971
    -4 6 -5 25162.9
    4 6 5 23142
    -4 -6 -5 25105.7
    -4 6 -5 23499.1
    4 -6 5 23659.4
    4 6 6 327952
    4 -6 6 321894
    -4 6 -6 328021
    -4 6 -6 333940
    -4 -6 -6 329823
    4 6 7 662.877
    -4 -6 -7 621.772
    4 -6 7 966.694
    -4 6 -7 1782.72
    -4 6 -7 542.57
    -4 -6 -8 128999
    -4 6 -8 116898
    4 6 8 130245
    4 -6 8 119544
    -4 6 -8 117759
    4 -6 9 7744.13
    4 6 9 7368.13
    -4 6 -9 7392.94
    -4 -6 -9 6437.01
    -4 6 -9 7305.51
    4 6 10 161603
    -4 6 -10 157146
    -4 -6 -10 167034
    4 6 11 594.068
    -4 6 -11 442.777
    -4 -6 -11 132.429
    4 6 12 103178
    -4 6 -12 113123
    -4 -6 -12 109409
    -4 -6 -13 492.732
    -4 6 -13 2035.55
    4 6 14 43196.6
    -4 6 -14 38173
    -4 -6 -14 39778.5
    4 6 15 4077.45
    -4 6 -15 4942.38
    -4 -6 -15 1859.28
    -4 -6 -16 66109.1
    4 6 16 69746.1
    -4 6 -16 62502.8
    -4 -8 16 14613.4
    4 -8 -15 1687.6
    -4 -8 15 1998.35
    -4 8 14 18604.3
    -4 -8 14 26208.4
    4 -8 -14 27632.6
    -4 -8 13 1365.38
    -4 8 13 414.343
    4 8 -13 -43.8614
    4 -8 -13 2056.6
    -4 8 12 38237.9
    -4 -8 12 41452
    4 -8 -12 34734.2
    4 8 -12 35234.4
    -4 8 11 9240.48
    -4 -8 11 10264.9
    4 -8 -11 5366.88
    4 8 -11 7708.63
    -4 8 10 42952.1
    -4 -8 10 44046.8
    4 8 -10 43287.1
    -4 8 9 4357.41
    -4 -8 9 3121.93
    4 8 -9 4354.05
    -4 8 8 52894.3
    -4 -8 8 55935.9
    -4 8 8 60759.9
    4 8 -8 54897.7
    -4 8 7 -16.1214
    4 8 -7 523.184
    -4 8 7 935.404
    -4 8 7 -137.812
    -4 -8 7 555.554
    -4 8 6 81154.9
    -4 8 6 92599.6
    4 8 -6 88229
    -4 8 6 90155.5
    -4 -8 6 91808.8
    -4 8 5 54431.8
    4 8 -5 49240.6
    -4 8 5 50855
    -4 -8 5 52206.5
    -4 8 5 48890.1
    -4 8 4 126015
    -4 8 4 128178
    4 8 -4 120956
    4 8 -4 120145
    -4 8 4 128583
    -4 8 3 10834.6
    -4 8 3 8703.5
    4 8 -3 10442
    4 8 -3 12328.2
    -4 8 2 113127
    4 8 -2 106711
    4 8 -2 103456
    -4 8 2 122058
    -4 8 1 3982.59
    4 8 -1 3658.08
    4 8 -1 4591.26
    -4 8 1 3857.91
    4 8 0 215493
    4 8 0 213255
    -4 8 0 220592
    -4 8 0 221287
    4 8 1 27480
    -4 8 -1 27007.6
    4 8 1 26988.4
    -4 8 -1 26432.8
    4 8 2 97333
    -4 8 -2 94706.3
    -4 8 -2 92109.5
    -4 8 -3 758.56
    -4 8 -3 1143.49
    4 8 3 1326.03
    4 8 4 174819
    -4 8 -4 178915
    -4 -8 -4 191318
    -4 8 -4 179238
    -4 -8 -5 7184.35
    -4 8 -5 5614.68
    4 8 5 5377.63
    4 -8 5 6056.51
    -4 8 -6 119376
    -4 -8 -6 123973
    4 -8 6 124791
    4 8 7 13998.2
    -4 8 -7 14790.7
    -4 -8 -7 17653.7
    -4 8 -8 96027
    -4 -8 -8 104024
    4 8 8 99652.4
    4 8 9 6426.78
    -4 -8 -9 4358.25
    -4 8 -9 4084.67
    4 8 10 77916.8
    -4 8 -10 83763.4
    -4 -8 -10 83756.1
    4 8 11 968.598
    -4 8 -11 1105.27
    -4 -8 -11 878.056
    4 8 12 64299
    -4 -8 -12 61638.2
    -4 8 -12 51029.8
    4 8 13 767.092
    -4 -8 -13 505.818
    -4 8 -13 -745.277
    -4 8 -14 35186.2
    -4 -8 -14 35380.7
    4 8 14 29991.6
    -4 -8 -15 3068.91
    -4 -10 14 22798.8
    -4 -10 13 1523.76
    4 10 -13 1041.96
    4 10 -12 34253.3
    -4 -10 12 30686.2
    -4 10 12 32254.9
    -4 10 11 1174.5
    -4 -10 11 1315.99
    4 10 -11 1181.06
    4 10 -10 49798.6
    -4 10 10 48331.7
    -4 -10 10 42185.9
    -4 10 10 42353.1
    -4 10 9 1251.35
    -4 -10 9 635.888
    -4 10 9 1608.37
    4 10 -9 1090.04
    -4 10 8 51768
    4 10 -8 48031
    -4 10 8 52433.1
    -4 -10 8 50208.6
    -4 10 7 710.025
    -4 10 7 -149.495
    -4 -10 7 877.198
    4 10 -7 982.268
    -4 -10 6 87023.4
    4 10 -6 90564.7
    -4 10 6 91076.4
    -4 10 6 84898.1
    4 10 -5 1837.83
    -4 10 5 345.88
    -4 10 5 1662.91
    -4 -10 5 2104.27
    4 10 -4 44142.7
    4 10 -4 53081.2
    -4 10 4 44778.3
    -4 10 3 1198.77
    4 10 -3 2796.78
    4 10 -3 343.034
    -4 10 3 917.313
    -4 10 2 70040.1
    4 10 -2 57644.9
    -4 10 2 63376.3
    4 10 -2 59880.9
    -4 10 1 3397.45
    4 10 -1 2423.07
    4 10 -1 4842.69
    -4 10 1 2869.58
    4 10 0 36378
    -4 10 0 36461.7
    -4 10 0 36398.3
    4 10 0 39965.6
    4 10 1 2400.87
    -4 10 -1 2696.42
    4 10 1 2122.57
    -4 10 -1 2450.05
    -4 10 -2 57992.5
    4 10 2 57255.4
    -4 10 -2 57337.1
    4 10 2 56174.1
    4 10 3 7851.04
    4 10 3 10229.8
    -4 10 -3 8824.37
    4 10 4 45151.9
    -4 10 -4 42786.3
    4 10 5 7156.62
    -4 10 -5 8808.92
    -4 10 -6 48317
    4 10 6 46965.9
    4 10 7 1262.79
    -4 10 -7 -86.1711
    4 10 8 23577.1
    -4 10 -8 29503.9
    -4 10 -9 6582.81
    -4 10 -10 27761.2
    4 10 10 29459.9
    4 10 11 -201.108
    -4 10 -11 -1271.69
    4 10 12 14709.6
    -4 10 -12 15475.4
    -4 -12 10 16303.2
    4 12 -10 19218.8
    -4 12 9 -71.635
    -4 -12 9 -613.922
    4 12 -9 913.277
    -4 12 9 1429.12
    4 12 -8 20541.1
    -4 12 8 17914.4
    -4 12 8 17814.8
    -4 -12 8 19083.6
    4 12 -7 2146.87
    -4 12 7 1894.41
    -4 -12 7 260.011
    4 12 -6 7828.6
    -4 12 6 5547.73
    -4 12 6 6330.08
    -4 -12 6 8683.71
    4 12 -5 3907.59
    -4 12 5 6530.26
    -4 -12 5 5436.53
    -4 12 5 4863.51
    -4 12 4 22967.2
    -4 12 4 27413.7
    4 12 -4 30097
    -4 12 3 1236.87
    4 12 -3 1473.3
    4 12 -3 1611.78
    -4 12 3 -295.281
    -4 12 2 19386.4
    -4 12 2 22756.5
    4 12 -2 18822.2
    4 12 -2 19881.7
    4 12 -1 -1070.1
    4 12 -1 -154.134
    -4 12 1 841.8
    4 12 0 21805.3
    4 12 0 31383.5
    -4 12 0 32699.1
    4 12 1 2607.19
    4 12 1 3026.91
    -4 12 -1 3745.93
    -4 12 -2 21799.6
    4 12 2 23892.7
    4 12 2 28206.3
    4 12 3 233.494
    4 12 3 56.6068
    -4 12 -3 658.383
    4 12 4 26655.7
    -4 12 -4 23532.4
    4 12 4 26432.9
    -4 12 -5 851.97
    4 12 5 672.183
    4 12 5 382.944
    4 12 6 22613.4
    -4 12 -6 18597.9
    4 12 6 18061.8
    -4 12 -7 1681.79
    4 12 7 2165.61
    4 12 7 1041.22
    4 12 8 43334.8
    -4 12 -8 41771.6
    -5 1 18 427.393
    -5 -1 18 1061.98
    5 -1 -18 165.376
    5 1 -18 1783.9
    5 1 -17 92663.8
    5 -1 -17 89273.7
    -5 1 17 88246.9
    -5 -1 17 87482.1
    -5 -1 16 -947.336
    -5 1 16 64.4572
    5 1 -16 274.289
    5 -1 -16 -842.026
    -5 -1 15 43362.8
    5 1 -15 35885.4
    -5 1 15 49130.8
    5 -1 -15 42135.9
    -5 1 14 -8.97186
    -5 -1 14 781.501
    -5 -1 14 -961.569
    -5 -1 13 127776
    -5 1 13 133414
    -5 1 13 131887
    -5 -1 12 1962.07
    -5 1 12 1440
    -5 1 12 1969.55
    -5 -1 12 2011.36
    -5 1 11 252841
    -5 -1 11 269820
    -5 1 11 265542
    -5 -1 11 264728
    -5 -1 10 5425.04
    -5 1 10 4154.42
    -5 1 10 3913.74
    -5 -1 10 6008.16
    -5 1 9 145559
    -5 -1 9 143305
    -5 -1 9 145787
    -5 1 9 149171
    -5 -1 8 24580.9
    -5 1 8 25458.5
    -5 1 8 27885.2
    -5 -1 8 29762.9
    5 1 -8 23468.5
    -5 1 7 468615
    -5 -1 7 482099
    5 1 -7 464304
    -5 -1 7 455463
    -5 1 7 458682
    -5 1 6 90365.8
    -5 -1 6 94059.2
    -5 1 6 82731
    -5 -1 6 90303.8
    5 1 -6 87422.6
    -5 1 5 417006
    -5 -1 5 413847
    -5 -1 5 393023
    -5 1 5 415481
    5 1 -5 397356
    -5 1 4 14657.9
    -5 -1 4 16857.7
    5 1 -4 14550.5
    -5 1 4 15581.5
    -5 1 4 12579.6
    -5 -1 4 16558.9
    -5 1 3 205002
    -5 -1 3 193192
    -5 1 3 195594
    -5 -1 3 193777
    5 1 -3 196937
    5 -1 -2 42206.6
    -5 1 2 40603.2
    -5 1 2 41869.5
    -5 -1 2 42467.3
    -5 1 2 39118.1
    -5 -1 2 41338.1
    -5 1 1 667397
    -5 -1 1 647606
    -5 -1 1 662854
    -5 1 1 660477
    -5 -1 1 661567
    -5 1 0 18013.2
    5 1 0 16233
    -5 -1 0 16466.9
    -5 -1 0 16121.7
    -5 1 0 17431.1
    -5 1 0 16927.4
    -5 1 -1 164153
    -5 1 -1 174594
    -5 1 -1 164519
    -5 -1 -1 165417
    -5 1 -1 171663
    -5 -1 -1 164270
    -5 1 -1 160354
    5 1 1 172736
    -5 1 -2 192470
    5 1 2 186477
    -5 -1 -2 183263
    -5 1 -2 198137
    -5 -1 -2 184896
    -5 1 -3 119992
    5 -1 3 129905
    5 1 3 132929
    -5 1 -3 136119
    -5 -1 -3 137703
    -5 1 -3 146601
    -5 -1 -3 132464
    -5 1 -3 134105
    5 1 4 87236.7
    -5 1 -4 80200.2
    -5 -1 -4 84514
    -5 -1 -4 83170.5
    -5 1 -4 91022.4
    -5 1 -4 81065.2
    5 -1 4 81160.8
    5 -1 5 298853
    -5 -1 -5 291402
    -5 1 -5 308658
    -5 1 -5 304773
    -5 -1 -5 292974
    -5 1 -5 295326
    5 1 5 297776
    5 1 6 27469.6
    5 -1 6 25828
    -5 1 -6 29874.1
    -5 1 -6 27176.2
    -5 -1 -6 26266.5
    5 1 7 69400.4
    -5 1 -7 69931.5
    -5 1 -7 68075.8
    -5 -1 -7 65125.6
    5 -1 7 69863.9
    5 -1 8 3504.64
    5 1 8 2896.71
    -5 1 -8 3219.86
    -5 1 -8 1185.99
    -5 -1 -8 3801.44
    5 1 9 82452.6
    -5 1 -9 81253.1
    -5 -1 -9 77769.1
    5 -1 9 83062.8
    5 1 10 -70.1426
    -5 1 -10 13.6663
    -5 -1 -10 813.176
    5 -1 10 221.813
    5 1 11 143219
    5 -1 11 141287
    -5 1 -11 134913
    -5 -1 -11 137203
    5 1 12 1176.6
    -5 1 -12 643.464
    -5 -1 -12 2275.58
    5 -1 12 1603.19
    -5 -1 -13 24038.6
    -5 1 -13 26897.6
    5 1 13 27755.8
    5 -1 14 438.424
    5 1 14 236.102
    -5 1 -14 909.769
    -5 -1 -14 -243.289
    5 1 15 50317.7
    -5 1 -15 51603.2
    -5 -1 -15 49733.3
    -5 1 -16 1448.6
    -5 -1 -16 2038.65
    5 1 16 1225.27
    -5 1 -17 59062.4
    -5 -1 -17 60727.4
    -5 1 -18 3265.27
    -5 -3 18 -720.332
    5 3 -18 1772.25
    -5 -3 17 51572.8
    5 3 -17 37461.7
    5 -3 -17 46612
    -5 3 17 45274.5
    5 3 -16 5305.49
    -5 3 16 2210.18
    -5 -3 16 4532.75
    5 -3 -15 22820.3
    5 3 -15 24597
    -5 -3 15 28675
    -5 -3 15 29074.1
    -5 3 15 29392
    -5 3 14 -906.75
    -5 -3 14 -307.939
    -5 -3 14 -504.919
    5 3 -14 40.7743
    -5 -3 13 73179.8
    5 3 -13 61430.5
    -5 3 13 68219.4
    -5 3 12 -383.415
    -5 -3 12 1016.05
    5 3 -12 320.78
    -5 -3 11 124536
    5 3 -11 118399
    -5 3 11 122960
    -5 3 11 117641
    -5 -3 10 3080.38
    -5 3 10 3609.75
    -5 3 10 3099.38
    5 3 -10 2807.13
    -5 -3 9 56389
    -5 3 9 57275
    -5 3 9 58049.1
    5 3 -9 53373.8
    -5 -3 8 3424.39
    -5 3 8 1816.83
    5 3 -8 2156.37
    -5 -3 7 176394
    5 3 -7 177676
    -5 3 7 182600
    -5 3 7 167320
    -5 3 6 6687.43
    -5 -3 6 9086.8
    -5 3 6 7662.02
    5 3 -6 7884.59
    -5 3 5 301542
    -5 -3 5 293503
    5 3 -5 303945
    -5 3 5 298191
    -5 3 4 34.2597
    -5 3 4 274.945
    -5 3 4 245.328
    5 3 -4 77.7188
    -5 -3 4 1125.94
    -5 3 3 142733
    -5 -3 3 142627
    -5 3 3 140540
    -5 3 3 144746
    5 3 -3 145056
    5 3 -2 11916.6
    -5 3 2 11997
    -5 3 2 11566.7
    5 3 -2 13219.5
    -5 3 2 14059.9
    -5 -3 1 424953
    -5 3 1 453405
    -5 3 1 455807
    -5 3 1 441496
    5 3 -1 447984
    -5 3 0 22930.7
    -5 3 0 20928.4
    -5 -3 0 22462.7
    5 3 0 21283.7
    -5 3 0 23226.6
    -5 3 -1 444469
    -5 3 -1 462608
    5 3 1 429907
    -5 3 -1 428855
    -5 -3 -1 438269
    -5 3 -1 452768
    -5 -3 -2 5118.73
    -5 3 -2 6609.96
    -5 3 -2 5353.71
    -5 3 -2 5825.09
    -5 3 -2 7534.09
    5 3 2 7257.18
    5 -3 2 6078.2
    -5 3 -3 187736
    5 -3 3 158932
    5 -3 3 157375
    -5 3 -3 181624
    -5 3 -3 194600
    -5 -3 -3 188358
    5 -3 4 13697.9
    5 3 4 15661.8
    -5 3 -4 15252
    -5 -3 -4 15120.2
    -5 3 -4 15023.7
    -5 -3 -4 14691.8
    -5 3 -4 12686.4
    5 3 5 533727
    -5 3 -5 552403
    -5 -3 -5 512138
    5 -3 5 532916
    -5 3 -5 523973
    -5 -3 -5 517151
    5 -3 6 7947.21
    -5 3 -6 8303.25
    5 3 6 6462.07
    -5 -3 -6 9000.14
    -5 3 -6 6755.96
    5 3 7 204393
    5 -3 7 205661
    -5 3 -7 200790
    -5 3 -7 208347
    -5 -3 -7 190473
    5 -3 8 4495.8
    5 3 8 4933.62
    -5 3 -8 4404.71
    -5 -3 -8 2720.87
    -5 3 -8 4518.67
    5 -3 9 143281
    5 3 9 140297
    -5 3 -9 144068
    -5 3 -9 132270
    -5 -3 -9 142808
    5 -3 10 425.32
    5 3 10 265.45
    -5 3 -10 149.852
    -5 -3 -10 1499.5
    -5 3 -10 1477.15
    5 3 11 232358
    -5 3 -11 239556
    -5 3 -11 226549
    -5 -3 -11 230528
    5 -3 11 238105
    -5 3 -12 3327.02
    5 3 12 3440.47
    -5 3 -12 2218.3
    -5 -3 -12 1615.21
    5 3 13 71297.7
    -5 3 -13 62210.4
    -5 3 -13 75125.1
    -5 -3 -13 71395.9
    5 3 14 659.054
    -5 3 -14 1324.35
    -5 -3 -14 -138.612
    -5 3 -15 81388
    -5 -3 -15 88406.8
    5 3 16 707.047
    -5 3 -16 566.828
    -5 -3 -16 797.268
    5 3 17 79991.8
    -5 3 -17 90000
    -5 -3 -17 77851.2
    5 3 18 -1661.24
    -5 3 -18 150.128
    -5 -5 17 43605.4
    -5 -5 16 987.182
    -5 5 16 2379.13
    -5 -5 15 31291.6
    -5 5 15 34122.8
    5 -5 -15 31531.6
    -5 5 14 221.162
    -5 -5 14 -917.028
    -5 -5 13 64603.2
    -5 5 13 66769.5
    -5 5 12 -485.18
    -5 -5 12 314.38
    5 5 -12 332.227
    -5 5 11 111819
    5 5 -11 114777
    5 5 -11 120700
    -5 -5 11 127090
    -5 -5 10 4303.43
    -5 5 10 5997.49
    -5 5 10 4502.11
    5 5 -10 3929.68
    -5 5 9 83133.1
    -5 5 9 85449.1
    5 5 -9 87303.6
    -5 -5 9 77405
    -5 5 8 10955.3
    -5 5 8 10083.2
    -5 -5 8 13555.1
    5 5 -8 11158.3
    -5 5 7 149203
    -5 5 7 162403
    -5 -5 7 157468
    5 5 -7 159329
    5 5 -6 8237.71
    -5 5 6 8330.61
    -5 5 6 10526.5
    -5 -5 6 10533.9
    -5 5 5 159552
    5 5 -5 164013
    -5 5 5 157001
    -5 -5 5 165266
    -5 5 5 153211
    -5 5 4 3932.86
    5 5 -4 4332.07
    -5 -5 4 4709.43
    -5 5 4 4665.45
    -5 5 4 3430.78
    -5 5 3 89632.4
    -5 5 3 92580.1
    5 5 -3 86681
    -5 5 3 89654
    5 5 -3 90444.9
    -5 5 2 108769
    5 5 -2 108087
    -5 5 2 114579
    5 5 -2 114055
    -5 5 2 114989
    -5 5 1 294455
    -5 5 1 295313
    -5 5 1 294715
    5 5 -1 292565
    5 5 0 -164.557
    -5 5 0 172.57
    -5 -5 0 -31.3214
    -5 5 0 -55.1934
    -5 5 0 -47.3239
    -5 5 -1 211716
    -5 5 -1 213635
    5 5 1 212864
    -5 -5 -1 208786
    -5 5 -1 211240
    -5 5 -2 32602.8
    -5 5 -2 27396.6
    -5 -5 -2 31628.9
    5 5 2 33386.5
    -5 5 -2 28705.9
    -5 5 -2 31498.9
    -5 5 -3 122453
    5 5 3 117031
    -5 5 -3 130634
    -5 5 -3 125441
    -5 -5 -3 127049
    -5 5 -3 130726
    5 -5 4 11531.5
    -5 5 -4 11926.9
    -5 -5 -4 10569.6
    -5 5 -4 11001.5
    5 5 5 218658
    5 -5 5 229450
    -5 5 -5 227196
    -5 5 -5 228939
    -5 -5 -5 231442
    5 -5 6 486.093
    5 5 6 97.2102
    -5 -5 -6 602.66
    -5 5 -6 45.977
    -5 5 -6 603.731
    5 5 7 95975.8
    -5 5 -7 96026.6
    -5 5 -7 103944
    -5 -5 -7 98745.1
    -5 5 -8 65.0053
    5 5 8 268.27
    5 -5 8 -207.101
    -5 -5 -8 -84.2083
    -5 5 -8 510.793
    5 5 9 100721
    -5 5 -9 94197.2
    -5 -5 -9 97926
    -5 5 -9 92332.6
    5 5 10 2314.5
    -5 5 -10 2244.45
    -5 -5 -10 2578.14
    -5 5 -10 2977.19
    5 5 11 138908
    -5 -5 -11 126557
    -5 5 -11 133486
    -5 5 -11 139615
    5 5 12 3103.61
    -5 5 -12 2056.16
    -5 -5 -12 3960.74
    -5 5 -12 1847.42
    5 5 13 38383.4
    -5 5 -13 40681.3
    -5 5 -13 36906.2
    -5 -5 -13 33120.4
    5 5 14 -308.397
    -5 5 -14 -116.122
    -5 -5 -14 68.5422
    -5 5 -14 449.205
    5 5 15 39785.4
    -5 5 -15 37480.7
    -5 -5 -15 37149.4
    5 5 16 -383.847
    -5 5 -16 1179.86
    -5 -5 -16 -1155.95
    5 5 17 34508.2
    -5 -7 16 415.188
    -5 7 15 8602.54
    -5 -7 15 9072.63
    5 -7 -15 7681.19
    -5 7 14 -319.284
    5 -7 -14 919.222
    5 -7 -13 18420.1
    -5 7 13 15961.4
    -5 -7 13 16159
    -5 -7 12 204.127
    -5 7 12 -170.414
    5 7 -12 1195.29
    -5 -7 11 22514.7
    -5 7 11 18289.8
    5 7 -11 21863.7
    -5 7 10 2610.62
    -5 -7 10 1361.95
    5 7 -10 3095.42
    5 7 -9 13090
    -5 7 9 11691.7
    -5 -7 9 15642
    -5 7 9 11222
    5 7 -8 2319.2
    -5 -7 8 3061.34
    -5 7 8 2798.46
    -5 7 8 2617.68
    -5 7 7 62705.7
    -5 7 7 59521
    -5 7 7 64603.7
    -5 -7 7 65418.8
    5 7 -7 61149.4
    5 7 -6 2745.19
    -5 7 6 3381.18
    -5 -7 6 1290.02
    -5 7 6 1885.05
    -5 7 6 2960.8
    -5 7 5 96954.1
    5 7 -5 98416.5
    -5 7 5 94565.8
    -5 -7 5 89720.3
    -5 7 5 90071.8
    5 7 -4 10511.7
    -5 7 4 10026.4
    -5 7 4 8287.24
    -5 7 4 9292.81
    -5 7 3 108275
    5 7 -3 108023
    -5 7 3 111705
    5 7 -2 846.644
    -5 7 2 462.804
    -5 7 2 678.577
    -5 7 2 586.703
    5 7 -2 777.382
    5 7 -1 168062
    -5 7 1 172145
    -5 7 1 183694
    5 7 -1 164769
    -5 7 1 169312
    5 7 0 77.7646
    5 7 0 456.452
    -5 7 0 85.3805
    -5 -7 0 325.033
    -5 7 0 466.272
    -5 7 0 71.6058
    -5 -7 -1 146186
    -5 7 -1 142876
    5 7 1 149545
    -5 7 -1 157160
    -5 7 -2 12074.4
    -5 -7 -2 12721.5
    5 7 2 14453
    -5 7 -2 14532
    5 7 3 190107
    -5 7 -3 195847
    -5 -7 -3 197565
    -5 7 -3 190660
    -5 7 -4 14748.3
    -5 -7 -4 15195.5
    5 7 4 14054.2
    5 -7 5 332877
    -5 -7 -5 339621
    5 7 5 314057
    -5 7 -5 327923
    -5 7 -6 17574
    5 7 6 15768.4
    -5 -7 -6 17619.2
    5 7 7 229986
    -5 7 -7 218017
    -5 -7 -7 221932
    -5 -7 -8 -651.146
    5 7 8 778.549
    -5 7 -8 601.016
    5 7 9 208644
    -5 -7 -9 192738
    5 7 10 1806.54
    -5 -7 -10 2508.18
    -5 7 -10 1344.88
    5 7 11 148482
    -5 -7 -11 143276
    -5 7 -11 135654
    5 7 12 6611.05
    -5 -7 -12 4761.2
    -5 7 -12 4559.37
    5 7 13 78799.3
    -5 7 -13 70015.1
    -5 -7 -13 72658.3
    5 7 14 1321.67
    -5 7 -14 3775.83
    -5 -7 -14 1309.3
    5 7 15 73817.4
    -5 7 -15 76152.7
    -5 -7 -15 68365.6
    -5 -9 14 859.866
    5 -9 -14 360.279
    -5 -9 13 36422.3
    -5 9 13 40959.1
    5 -9 -13 36083
    -5 9 12 375.484
    -5 -9 12 -43.4189
    5 9 -12 852.968
    5 -9 -12 3048.87
    -5 9 11 63707.4
    -5 -9 11 64278.7
    5 9 -11 60109.1
    -5 -9 10 5311.12
    -5 9 10 5173.54
    5 9 -10 6277.26
    -5 9 9 63545.7
    -5 9 9 70362.4
    -5 -9 9 65801.8
    5 9 -9 66676.1
    -5 9 8 555.571
    -5 -9 8 -49.5007
    5 9 -8 196.225
    -5 9 8 1252.62
    -5 9 8 1738.74
    -5 9 7 60528.8
    -5 9 7 57659.2
    -5 -9 7 68131.3
    5 9 -7 65487
    -5 9 7 67296.2
    5 9 -6 3112.45
    -5 9 6 2296.85
    -5 9 6 2810.31
    -5 9 6 1403.98
    -5 -9 6 2652.56
    -5 9 5 66835.1
    5 9 -5 65570.3
    -5 -9 5 62465.5
    -5 9 5 62727.8
    -5 9 4 23639
    5 9 -4 26434.6
    5 9 -4 24243.1
    -5 9 4 18138.3
    5 9 -3 62424.6
    -5 9 3 57986
    -5 9 3 55747.5
    5 9 -3 55715.8
    -5 9 2 -522.953
    5 9 -2 46.3716
    -5 9 2 122.58
    5 9 -2 433.009
    -5 9 1 77990.7
    -5 9 1 86226.5
    5 9 -1 87225.4
    5 9 -1 81510
    5 9 0 30661.7
    -5 9 0 26574.3
    5 9 0 26813.1
    -5 9 0 26029.7
    -5 9 -1 83715.1
    5 9 1 81692.5
    -5 9 -1 88936.5
    5 9 1 87447.8
    -5 9 -2 8010.59
    5 9 2 8198.67
    5 9 2 10570
    -5 9 -2 6675.76
    -5 9 -3 65691.8
    5 9 3 67624.1
    -5 9 -4 1221.5
    5 9 4 -299.909
    5 9 5 38570.5
    -5 9 -5 36297.1
    5 9 6 2505.79
    -5 9 -6 1489.97
    5 9 7 28544.3
    -5 9 -7 29900.6
    -5 9 -8 -525.402
    5 9 9 31551.2
    -5 -9 -9 34272.3
    5 9 10 927.153
    -5 9 -10 2120.74
    -5 -9 -10 2297.95
    -5 9 -11 35805.5
    5 9 11 31221.7
    -5 -9 -11 36221.4
    -5 -9 -12 3988.4
    5 9 12 2421.48
    -5 9 -12 2195.93
    -5 -9 -13 21522
    -5 9 -13 21772.8
    5 9 13 23821.6
    -5 -9 -14 4198.08
    5 11 -12 1774.16
    -5 -11 12 960.213
    -5 11 11 24018.9
    -5 -11 11 18133.6
    5 11 -11 18840.6
    -5 11 10 1399.09
    -5 -11 10 1684.55
    5 11 -10 818.434
    5 11 -9 24023.9
    -5 11 9 24849.5
    -5 -11 9 31433.5
    5 11 -8 4759.28
    -5 -11 8 5323.73
    -5 11 8 3835.45
    -5 11 8 3810.89
    -5 11 7 31576.6
    -5 -11 7 25673.1
    5 11 -7 28032.3
    -5 11 7 28423.7
    -5 11 6 785.745
    -5 11 6 138.405
    5 11 -6 1537.66
    -5 -11 6 -1201.31
    -5 11 5 38534.5
    5 11 -5 40279.8
    -5 -11 5 40397.2
    5 11 -4 -659.89
    -5 11 4 26.9249
    -5 11 4 1002.64
    5 11 -3 63395.6
    -5 11 3 60075.5
    -5 11 3 51992.9
    5 11 -3 55146.6
    -5 11 2 2454.33
    5 11 -2 1064.34
    5 11 -2 2978.58
    -5 11 2 708.382
    5 11 -1 41655
    -5 11 1 41375.3
    5 11 -1 33921.5
    5 11 0 -698.021
    5 11 0 386.688
    -5 11 0 -515.264
    5 11 1 50946.6
    -5 11 -1 48778.5
    5 11 1 54434.3
    5 11 2 -683.745
    5 11 2 458.335
    -5 11 -2 256.01
    5 11 3 46421.8
    5 11 3 42207.9
    -5 11 -3 44477
    5 11 4 2534.46
    -5 11 -4 4733.14
    5 11 4 3723.2
    5 11 5 48758.8
    -5 11 -5 46434.1
    5 11 6 5512.74
    -5 11 -6 4344.13
    -5 11 -7 44106.4
    5 11 7 47352.7
    5 11 8 -620.353
    -5 11 -8 -138.083
    5 11 9 39484.2
    -5 11 -9 31893.1
    5 11 10 -1696.07
    -5 11 -10 1325.17
    -5 -13 7 27857.8
    -5 13 7 26575
    -5 13 7 31533.5
    -5 13 6 -313.187
    -5 -13 6 764.068
    -5 13 6 993.121
    5 13 -6 1204.5
    5 13 -5 30398.4
    -5 -13 5 30950.7
    -5 13 5 32698.6
    5 13 -4 3330.25
    -5 13 4 3903.46
    -5 -13 4 3870.52
    -5 13 3 24216.4
    5 13 -3 30209.1
    5 13 -3 22141.3
    -5 13 2 -253.714
    5 13 -2 1266.41
    5 13 -2 -776.062
    5 13 -1 17015.2
    -5 13 1 13646.4
    5 13 -1 17319.8
    -5 13 0 3720.02
    5 13 0 3652.31
    5 13 0 3125.88
    -5 13 -1 13139
    5 13 1 16213.3
    5 13 1 17060.3
    -5 13 -2 27.5044
    5 13 2 2008.77
    5 13 2 1047.09
    -5 13 -3 27985.3
    5 13 3 24215.1
    5 13 3 32334.2
    -5 13 -4 -752.128
    5 13 4 -753.407
    5 13 4 -372.017
    6 0 -18 49035.7
    -6 0 17 705.568
    6 0 -17 2298.03
    -6 0 16 84328.5
    6 0 -16 73947.3
    -6 0 15 -18.2512
    -6 0 14 64616.3
    -6 0 13 220.756
    -6 0 13 -306.907
    -6 0 12 263735
    -6 0 12 276704
    -6 0 11 675.839
    -6 0 11 -118.411
    -6 0 10 195731
    -6 0 10 186793
    -6 0 9 640.005
    -6 0 9 -23.0807
    -6 0 8 191095
    -6 0 8 180932
    -6 0 7 68.1089
    -6 0 7 236.478
    -6 0 6 587165
    -6 0 6 554372
    -6 0 5 10.6833
    -6 0 4 224898
    -6 0 4 229012
    -6 0 3 204.397
    -6 0 3 233.884
    -6 0 2 468898
    -6 0 2 471686
    -6 0 1 371.922
    -6 0 1 697.968
    -6 0 0 681282
    -6 0 0 692600
    -6 0 -1 286.293
    -6 0 -1 127.947
    -6 0 -2 183459
    -6 0 -2 184131
    6 0 2 193710
    -6 0 -3 536.388
    6 0 3 207.044
    -6 0 -3 -64.5638
    6 0 4 113835
    -6 0 -4 108403
    6 0 5 279.426
    -6 0 -5 772.282
    -6 0 -5 395.108
    6 0 6 205148
    -6 0 -6 212413
    -6 0 -6 200017
    6 0 7 454.535
    -6 0 -7 257.499
    6 0 8 8839.39
    -6 0 -8 8041.76
    6 0 9 -23.4621
    -6 0 -9 296.226
    6 0 10 121385
    -6 0 -10 113864
    6 0 11 142.648
    -6 0 -11 614.204
    6 0 12 35841.6
    -6 0 -12 31079.5
    6 0 13 391.276
    -6 0 -13 -806.366
    6 0 14 9840.69
    -6 0 -14 9526.69
    -6 0 -15 79.9143
    -6 0 -16 72490.3
    -6 0 -17 119.47
    6 2 -18 39691.8
    -6 -2 17 1153.62
    -6 2 17 1053.57
    6 2 -17 2482.51
    6 -2 -17 1864.31
    -6 2 16 15455.9
    6 -2 -16 14666.7
    -6 -2 16 16820.9
    6 2 -16 15121.5
    -6 2 15 -428.605
    -6 -2 15 485.615
    -6 -2 15 991.381
    6 2 -15 864.857
    -6 -2 14 25304.4
    -6 -2 14 25992.2
    -6 2 14 27816.5
    -6 2 13 -520.657
    -6 -2 13 883.43
    -6 -2 13 -13.3917
    -6 2 12 115662
    -6 -2 12 116559
    -6 2 12 116296
    -6 -2 12 116036
    -6 2 11 2464.54
    -6 -2 11 2609.6
    -6 -2 11 3185.02
    -6 2 11 2672.59
    -6 2 10 84708.5
    -6 -2 10 84464.7
    -6 2 10 90397.1
    -6 -2 10 79404
    6 2 -10 80653.2
    -6 2 9 -381.91
    -6 -2 9 -112.901
    -6 2 9 -125.501
    6 2 -9 27.9653
    -6 2 8 178577
    -6 -2 8 173011
    -6 2 8 179307
    6 2 -8 175761
    -6 2 7 -8.22434
    -6 -2 7 348.049
    6 2 -7 226.92
    -6 2 7 700.627
    -6 2 6 391450
    6 2 -6 390259
    -6 -2 6 382782
    -6 2 6 381137
    -6 2 5 2359.54
    -6 2 5 2531.91
    -6 -2 5 3176.99
    -6 2 5 3069.63
    6 2 -5 2104.2
    -6 -2 4 326117
    -6 2 4 310183
    -6 2 4 326695
    6 2 -4 325549
    -6 2 4 311931
    -6 2 3 50715
    -6 2 3 49850.2
    -6 -2 3 51586.8
    -6 2 3 49929
    6 2 -3 52477
    -6 2 2 439232
    -6 2 2 424019
    -6 -2 2 444184
    -6 2 2 434092
    -6 2 1 40376.6
    -6 2 1 37990.3
    6 2 -1 38131.8
    -6 -2 1 37212.6
    -6 2 1 39289.5
    -6 -2 0 783359
    -6 2 0 796147
    -6 2 0 803894
    6 2 0 790259
    -6 -2 0 787967
    -6 2 0 790797
    -6 2 -1 50807
    -6 -2 -1 47396.6
    6 2 1 51823.6
    -6 -2 -1 48630.6
    6 -2 1 43807.7
    -6 2 -2 189771
    -6 2 -2 196686
    -6 -2 -2 199845
    -6 -2 -2 192485
    6 2 2 196822
    -6 2 -3 19030.1
    -6 2 -3 17839.6
    -6 -2 -3 13580.2
    -6 -2 -3 14711.5
    6 2 3 15541.4
    -6 2 -3 17036.2
    6 2 4 672400
    -6 2 -4 686741
    -6 2 -4 716489
    -6 -2 -4 694934
    -6 -2 -4 683991
    -6 2 -4 680546
    6 2 5 11403
    -6 2 -5 11754
    6 -2 5 11853.6
    -6 -2 -5 13119.7
    -6 2 -5 12818.7
    -6 -2 -5 11347.2
    -6 2 -5 12673.2
    -6 2 -6 340274
    6 2 6 356267
    -6 2 -6 338648
    -6 -2 -6 330020
    -6 -2 -6 346618
    -6 2 -6 347667
    6 -2 6 333719
    6 2 7 4331.51
    -6 2 -7 6454.79
    -6 -2 -7 4576.18
    -6 2 -7 6642.71
    6 2 8 180243
    -6 2 -8 174587
    -6 2 -8 172266
    -6 -2 -8 168297
    6 -2 8 181588
    6 2 9 9139.06
    -6 2 -9 8705.22
    -6 -2 -9 7831.94
    6 -2 9 9031.24
    -6 2 -9 9898.7
    6 2 10 227114
    -6 2 -10 241501
    -6 2 -10 225398
    -6 -2 -10 235605
    6 -2 10 241493
    6 2 11 2823.47
    -6 2 -11 3068.49
    -6 -2 -11 417.343
    6 -2 11 2138.6
    6 2 12 144743
    -6 -2 -12 128868
    -6 2 -12 137424
    6 2 13 638.213
    -6 2 -13 960.722
    -6 -2 -13 577.586
    6 2 14 54544.4
    -6 2 -14 49998.3
    -6 -2 -14 50640.9
    6 2 15 651.062
    -6 2 -15 -373.165
    -6 -2 -15 508.831
    6 2 16 91481.6
    -6 -2 -16 92798
    -6 2 -16 78505.6
    -6 2 -17 1193.75
    -6 -2 -17 2692.27
    -6 -4 17 1721.57
    6 -4 -16 53269
    -6 -4 16 55711.2
    -6 -4 15 4716.55
    -6 -4 15 3229.17
    -6 4 15 3931.28
    -6 -4 14 30304.8
    6 4 -14 31676.4
    -6 4 14 40174.8
    6 4 -13 3385.33
    -6 -4 13 1880.92
    -6 4 12 124425
    -6 -4 11 15819.2
    -6 4 11 14163
    -6 4 11 14147.9
    6 4 -11 16501.9
    -6 -4 10 81098.1
    -6 4 10 77359.1
    6 4 -10 72259.7
    -6 4 10 68820.8
    -6 -4 9 7619.32
    6 4 -9 10006.6
    -6 4 9 9859.77
    -6 4 9 8079.9
    -6 -4 8 100096
    6 4 -8 100487
    -6 4 8 101678
    -6 4 8 97236.8
    -6 4 7 1244.26
    -6 4 7 93.2791
    -6 -4 7 298.864
    6 4 -7 190.1
    -6 4 6 244688
    -6 4 6 243676
    -6 -4 6 234103
    6 4 -6 241960
    -6 4 6 236663
    -6 4 5 23032.2
    -6 -4 5 20847.9
    6 4 -5 23645.4
    -6 4 5 22321.9
    -6 4 5 21278.3
    -6 -4 4 58065.4
    6 4 -4 55742.7
    -6 4 4 56186.7
    -6 4 3 4063.69
    6 4 -3 5938.83
    -6 4 3 3560.48
    -6 -4 3 3920.35
    -6 4 3 4065.21
    6 4 -2 196575
    -6 4 2 197247
    -6 4 2 191298
    6 4 -2 193447
    -6 4 2 194156
    -6 4 1 1096.31
    -6 4 1 526.244
    -6 -4 1 435.307
    -6 4 1 706.764
    -6 4 0 131292
    -6 4 0 131916
    -6 -4 0 127692
    6 4 0 135670
    -6 4 0 135747
    -6 4 -1 3425.5
    -6 4 -1 4640.09
    -6 4 -1 3459.48
    -6 4 -1 2850.79
    6 4 1 3142.05
    -6 -4 -1 3632.31
    -6 4 -2 107605
    -6 -4 -2 102992
    -6 4 -2 111054
    -6 4 -2 101750
    6 4 2 108097
    -6 4 -2 104388
    6 4 3 33757.4
    -6 4 -3 32640
    -6 4 -3 32236.9
    -6 4 -3 29066.1
    6 -4 3 28534.2
    -6 -4 -3 31354.3
    -6 -4 -4 118764
    6 -4 4 111223
    -6 4 -4 115149
    -6 4 -4 124860
    6 4 4 118902
    -6 4 -4 125445
    -6 -4 -5 14112.7
    6 4 5 14841
    6 -4 5 13023.3
    -6 4 -5 13703.9
    -6 4 -5 15349.4
    6 -4 6 177099
    6 4 6 180962
    -6 4 -6 182408
    -6 -4 -6 179754
    -6 4 -6 189596
    -6 4 -7 932.617
    6 -4 7 830.465
    6 4 7 928.578
    -6 -4 -7 347.858
    -6 4 -7 1061.92
    -6 4 -8 46092.4
    -6 4 -8 48912.6
    -6 -4 -8 44955.5
    6 4 9 18430.4
    -6 -4 -9 12963.6
    -6 4 -9 14712.4
    -6 4 -9 13606.5
    6 4 10 145939
    -6 4 -10 142088
    -6 4 -10 140822
    -6 -4 -10 145263
    6 4 11 809.129
    -6 4 -11 206.693
    -6 -4 -11 1169.22
    -6 4 -11 1385.32
    6 4 12 64500.9
    -6 4 -12 60582.8
    -6 4 -12 61456.7
    -6 -4 -12 56593.9
    6 4 13 1710.92
    -6 4 -13 -69.9818
    -6 -4 -13 -6.7313
    -6 4 -13 261.542
    6 4 14 32862.4
    -6 -4 -14 33403.6
    -6 4 -14 26832.9
    -6 4 -14 33406.7
    6 4 15 7104.38
    -6 4 -15 6438.57
    -6 -4 -15 11592.2
    6 4 16 54952.2
    -6 4 -16 62132.3
    -6 -4 -16 67680.8
    6 4 17 -737.16
    -6 4 -17 -1843.91
    -6 -6 16 26547.6
    6 -6 -16 24338.7
    -6 -6 15 -1465.24
    -6 6 15 423.483
    6 -6 -15 17.2633
    -6 6 14 31930.1
    -6 -6 14 37404.2
    -6 -6 13 8078.76
    -6 6 13 5603.75
    -6 -6 12 55219.5
    -6 6 12 46580.8
    -6 -6 11 30.0511
    -6 6 11 719.418
    6 6 -11 201.856
    -6 6 10 44171.1
    -6 -6 10 45610.7
    -6 6 10 45495.8
    6 6 -10 43046.5
    -6 6 9 3243.93
    -6 6 9 3562.35
    -6 -6 9 4478.45
    6 6 -9 3531.42
    -6 6 8 30969.5
    -6 6 8 31394.3
    -6 6 8 31003.4
    -6 -6 8 32734.5
    6 6 -8 32293.9
    -6 6 7 18864.4
    -6 6 7 18028.8
    -6 6 7 15887.8
    -6 -6 7 17938.6
    6 6 -7 17460
    -6 6 6 86388.3
    -6 -6 6 90172.5
    -6 6 6 85581.9
    -6 6 6 89788.8
    6 6 -6 85032.2
    6 6 -5 213.165
    -6 6 5 -179.656
    -6 6 5 32.5569
    -6 6 5 -450.045
    -6 -6 5 286.121
    -6 6 4 71395.4
    -6 6 4 72030.4
    6 6 -4 71649.1
    -6 -6 4 70286.6
    -6 6 4 65866.3
    -6 6 3 17992.1
    -6 6 3 24089.7
    6 6 -3 19514.9
    -6 6 3 19367.2
    6 6 -3 20477.4
    -6 6 2 56264.5
    -6 6 2 59327.8
    6 6 -2 63347.4
    6 6 -2 54859.2
    -6 6 2 55263.6
    -6 6 1 16026.4
    -6 6 1 14865.8
    6 6 -1 15911.3
    6 6 -1 16442.9
    -6 6 1 15927.5
    -6 -6 0 232562
    -6 6 0 243995
    6 6 0 232630
    -6 6 0 233476
    6 6 1 795.026
    -6 6 -1 1109.75
    -6 6 -1 193.345
    -6 6 -1 738.221
    -6 -6 -1 535.929
    -6 6 -2 59759.5
    -6 6 -2 61735.2
    -6 -6 -2 56046.7
    6 6 2 62547.5
    -6 6 -2 55472.1
    -6 6 -3 16561.8
    -6 6 -3 18740
    -6 -6 -3 18404.4
    -6 6 -3 16527.8
    6 6 3 18166.3
    -6 6 -3 18595.1
    -6 6 -4 238270
    -6 6 -4 235313
    6 -6 4 232992
    6 6 4 232685
    -6 -6 -4 235481
    -6 -6 -5 166.627
    -6 6 -5 1473.81
    6 6 5 1795.69
    -6 6 -5 1322.78
    6 6 6 153752
    -6 -6 -6 154398
    -6 6 -6 147335
    -6 6 -6 151762
    6 6 7 1823.16
    -6 6 -7 2441.59
    -6 6 -7 2341.61
    6 6 8 105513
    -6 6 -8 101974
    -6 6 -8 105839
    -6 -6 -8 100765
    6 6 9 4477.33
    -6 -6 -9 3828.97
    -6 6 -9 4807.59
    -6 6 -9 5117.98
    6 6 10 141894
    -6 6 -10 134596
    -6 6 -10 137714
    -6 -6 -10 138661
    6 6 11 4299.87
    -6 -6 -11 5182.4
    -6 6 -11 3362.68
    6 6 12 91623.5
    -6 6 -12 93065.2
    -6 -6 -12 106359
    6 6 13 4234.58
    -6 6 -13 6032.8
    -6 -6 -13 4638
    6 6 14 63049.4
    -6 6 -14 69442
    -6 -6 -14 60823.1
    6 6 15 1001.25
    -6 6 -15 581.744
    -6 -6 -15 451.371
    6 6 16 61049.6
    -6 -8 15 188.093
    -6 -8 14 22061.4
    -6 8 14 19605.7
    6 -8 -14 21149.9
    -6 -8 13 1411.18
    -6 8 13 -119.888
    -6 8 12 42192.6
    -6 -8 12 47007.2
    -6 8 11 6361.74
    -6 -8 11 4262.91
    6 8 -11 5011.8
    -6 8 10 43110.3
    -6 -8 10 42689.1
    6 8 -10 39842.6
    -6 8 9 2320.59
    -6 8 9 1432.2
    -6 -8 9 2363.35
    6 8 -9 1432.15
    -6 8 8 46995.8
    -6 8 8 45846.6
    -6 8 8 46126.5
    6 8 -8 44165
    -6 -8 8 48154.2
    6 8 -7 1267.65
    -6 8 7 1050.55
    -6 -8 7 1326.81
    -6 8 7 876.197
    -6 8 7 990.483
    -6 8 6 74530.5
    -6 8 6 74732.7
    -6 -8 6 66228.3
    6 8 -6 66483.1
    -6 8 6 72797.8
    -6 8 5 19336.3
    -6 8 5 21303
    6 8 -5 19464.7
    -6 -8 5 17950
    -6 8 5 20451.4
    -6 8 4 36703
    -6 8 4 37478.9
    6 8 -4 37484.5
    -6 8 4 37819.4
    -6 8 3 1871.67
    6 8 -3 1973.96
    -6 8 3 1565.96
    -6 8 3 1523.71
    6 8 -3 1795.74
    -6 8 2 101764
    -6 8 2 93217.8
    6 8 -2 85854.2
    -6 8 2 91241.1
    6 8 -2 92204.5
    -6 8 1 4435.97
    6 8 -1 3687.76
    -6 8 1 2418.82
    6 8 -1 4165.31
    -6 8 1 4940.95
    6 8 0 78452.2
    -6 8 0 79314.2
    -6 8 0 81998.4
    -6 8 0 73543.8
    6 8 0 79851.1
    6 8 1 37558.1
    -6 8 -1 36369.9
    -6 8 -1 35460
    6 8 2 117801
    -6 8 -2 109097
    -6 8 -3 221.601
    6 8 3 1691.99
    6 8 4 76979.3
    -6 -8 -4 69521.1
    -6 8 -4 73670.4
    -6 -8 -5 10506.7
    -6 8 -5 10313.5
    6 8 5 9669.63
    -6 8 -6 112945
    -6 -8 -6 118504
    6 8 6 115899
    -6 -8 -7 5579
    6 8 7 4716.36
    -6 8 -7 5432.05
    -6 -8 -8 61211.9
    -6 8 -8 59774.8
    6 8 9 1128.23
    -6 -8 -9 1061.81
    -6 8 -9 1237.87
    6 8 10 92987.3
    -6 -8 -10 100154
    -6 8 -10 87945.1
    6 8 11 -25.5885
    -6 -8 -11 440.057
    -6 8 -11 -834.742
    6 8 12 65407.1
    -6 -8 -12 55129
    -6 8 -12 59087.5
    6 8 13 1213.24
    -6 -8 -13 685.565
    -6 8 -13 -841.989
    6 8 14 37765.8
    -6 8 -14 30507.4
    -6 -8 -14 37033.7
    -6 10 12 24082.1
    -6 -10 12 26934.3
    6 10 -11 1119.88
    -6 10 11 2343.36
    -6 -10 11 486.457
    -6 10 10 34388.9
    -6 -10 10 36692.9
    6 10 -10 32087.6
    6 10 -9 3464.83
    -6 -10 9 1555.02
    -6 10 9 4352.55
    -6 10 8 60984.3
    -6 -10 8 56945.4
    6 10 -8 56801.3
    6 10 -7 11275.4
    -6 10 7 12405.1
    -6 10 7 11981.4
    -6 -10 7 14819.8
    -6 10 6 50215.2
    -6 -10 6 45298.3
    6 10 -6 47657.4
    -6 10 6 39797.6
    -6 10 5 136.33
    -6 10 5 387.676
    -6 -10 5 -130.256
    6 10 -5 1310.69
    -6 10 4 80607.9
    6 10 -4 78440.7
    -6 10 4 82448.9
    -6 10 3 1603.84
    6 10 -3 3431.81
    -6 10 3 2618.3
    6 10 -3 2822.59
    6 10 -2 44566.3
    -6 10 2 43074.7
    -6 10 2 46466.8
    6 10 -1 765.992
    6 10 -1 625.94
    -6 10 1 967.319
    6 10 0 50481.1
    -6 10 0 46696
    6 10 0 52172.5
    -6 10 -1 3201.59
    6 10 1 1497.44
    6 10 1 2510.61
    6 10 2 28820.4
    -6 10 -2 32327.4
    -6 10 -3 1726.75
    6 10 3 949.303
    6 10 4 52240.9
    -6 10 -4 47031.3
    -6 10 -5 -527.627
    6 10 5 -731.025
    6 10 6 37730.2
    -6 10 -6 35899.3
    6 10 7 8974.09
    -6 10 -7 9583.63
    -6 10 -8 42030.9
    6 10 8 55263.4
    6 10 9 54.2277
    -6 10 -9 -83.4723
    6 10 10 21168
    -6 10 -10 15393.3
    6 10 11 3318.97
    -6 10 -11 3061.03
    6 12 -10 23482.1
    6 12 -9 -118.194
    -6 -12 9 -489.69
    -6 12 9 111.103
    -6 12 8 24920.6
    -6 -12 8 28758.4
    6 12 -8 23924.9
    6 12 -7 -825.513
    -6 12 7 -958.389
    -6 -12 7 -87.1189
    -6 12 6 33917.9
    -6 -12 6 29290.8
    6 12 -6 36484.1
    -6 12 6 34179.5
    6 12 -5 1350.96
    -6 12 5 3237.4
    -6 -12 5 2529.97
    6 12 -4 37820.5
    -6 12 4 35115.2
    -6 -12 4 35733.5
    -6 12 3 1042.05
    6 12 -3 801.378
    6 12 -3 -171.968
    6 12 -2 54886
    -6 12 2 59930.2
    6 12 -2 59794.7
    -6 12 1 -272.343
    6 12 -1 -1016.18
    6 12 -1 -631.982
    -6 12 0 45263.7
    6 12 0 47960.6
    -6 12 -1 5136.06
    6 12 1 3885.48
    6 12 1 5585.34
    6 12 2 83686.7
    -6 12 -2 73356.7
    6 12 2 81016.2
    6 12 3 -107.248
    6 12 3 -315.467
    -6 12 -3 474.981
    6 12 4 36728.6
    -6 12 -4 35230.6
    6 12 4 46664.9
    6 12 5 694.999
    6 12 5 -1031.43
    6 12 6 47998.4
    6 12 6 52639
    -6 12 -6 46285.5
    6 12 7 -284.972
    -6 12 -7 1433.99
    7 1 -18 2005.24
    -7 -1 17 47747.2
    7 1 -17 43105.3
    7 -1 -17 40062.1
    -7 1 17 37169.1
    7 1 -16 -1627.65
    -7 1 16 102.545
    -7 -1 16 -352.497
    -7 -1 15 24303.1
    -7 1 15 17448.1
    -7 1 14 2539.08
    -7 -1 14 1756.61
    -7 -1 14 1726.24
    -7 1 13 66722.7
    -7 1 13 71510.6
    -7 -1 13 66992.8
    -7 -1 13 66077.3
    -7 1 12 -565.42
    -7 -1 12 -117.665
    -7 -1 12 250.475
    -7 1 12 -47.9321
    -7 1 11 113412
    -7 -1 11 108778
    -7 1 11 108886
    -7 1 10 1245.55
    -7 -1 10 354.46
    -7 1 10 1252.57
    -7 -1 10 1038.39
    -7 1 9 93509.8
    -7 -1 9 91337.9
    -7 1 9 93372
    -7 -1 9 90422.3
    -7 1 8 14908.6
    -7 -1 8 15651.4
    -7 -1 8 19291
    -7 1 8 16676.8
    -7 -1 7 294034
    -7 1 7 294047
    -7 1 7 301279
    -7 -1 7 299581
    7 1 -6 2380.98
    -7 -1 6 3480.28
    -7 1 6 2831.14
    -7 1 6 3469.63
    -7 -1 6 2225.1
    -7 1 5 314998
    -7 1 5 313963
    -7 -1 5 310651
    -7 -1 5 317022
    -7 1 4 1031.68
    -7 -1 4 292.437
    -7 1 4 1709.74
    -7 -1 4 2020.64
    7 1 -4 914.451
    -7 1 3 229226
    -7 -1 3 244824
    -7 -1 3 224036
    -7 1 3 226715
    7 1 -3 235757
    -7 -1 2 438.911
    -7 1 2 136.638
    -7 1 2 61.4701
    -7 -1 2 -18.8441
    -7 1 2 368.276
    -7 1 1 614894
    -7 -1 1 593516
    -7 1 1 591583
    -7 -1 1 592786
    -7 -1 1 580666
    -7 1 1 612437
    -7 1 0 3622.03
    -7 -1 0 2672.43
    -7 1 0 3559.51
    -7 1 0 4357.94
    -7 1 0 4530.16
    -7 -1 0 3015.94
    -7 -1 0 3923.57
    -7 1 -1 393131
    -7 1 -1 400576
    -7 -1 -1 390627
    -7 1 -1 387492
    -7 -1 -1 383837
    7 1 1 391840
    -7 1 -1 391544
    -7 1 -2 272.84
    -7 -1 -2 608.847
    7 1 2 1692.32
    -7 1 -2 607.836
    -7 1 -2 903.215
    -7 1 -2 710.612
    -7 -1 -2 761.144
    -7 1 -3 262359
    -7 1 -3 236882
    7 -1 3 229025
    -7 1 -3 263490
    -7 -1 -3 262690
    -7 -1 -3 256438
    7 1 3 267242
    -7 1 -3 232289
    -7 1 -4 47677.3
    -7 1 -4 48700
    -7 -1 -4 44943.5
    -7 1 -4 41707.5
    -7 -1 -4 41134.6
    7 -1 4 43748.8
    7 1 4 44892.6
    7 1 5 489837
    7 -1 5 485028
    -7 1 -5 494364
    -7 1 -5 498766
    -7 1 -5 490330
    -7 -1 -5 476308
    7 -1 6 6897.08
    -7 1 -6 6413.63
    7 1 6 8042.84
    -7 -1 -6 6858.3
    -7 -1 -6 8317.57
    -7 1 -6 4850.73
    -7 1 -6 5338.54
    7 1 7 163962
    7 -1 7 166881
    -7 -1 -7 163397
    -7 -1 -7 161487
    -7 1 -7 170647
    7 1 8 322.079
    7 -1 8 897.953
    -7 1 -8 363.983
    -7 -1 -8 855.702
    7 1 9 152723
    7 -1 9 145016
    -7 1 -9 141545
    -7 -1 -9 141858
    7 1 10 2798.95
    7 -1 10 3399.74
    -7 1 -10 1813.72
    -7 -1 -10 2950.43
    7 1 11 185120
    7 -1 11 178041
    -7 -1 -11 178699
    -7 1 -11 175695
    -7 1 -12 391.433
    -7 -1 -12 159.86
    7 1 13 32056.4
    -7 1 -13 29714.9
    -7 -1 -13 31812.1
    -7 1 -14 983.168
    -7 -1 -14 1997.24
    -7 1 -15 48932.5
    -7 -1 -15 57607.8
    -7 1 -16 1999.65
    -7 -1 -16 7933.96
    -7 -1 -17 42258.2
    -7 1 -17 46864.6
    7 3 -17 36095
    7 -3 -17 38435.8
    -7 -3 17 42589.1
    -7 3 17 33799.3
    -7 3 16 93.9015
    -7 -3 16 2269.85
    7 3 -16 2310.57
    -7 3 15 22562.1
    -7 -3 15 22808.5
    -7 -3 15 23390.7
    7 3 -15 23643.7
    -7 3 14 5445.28
    -7 -3 14 3797.34
    -7 -3 14 3327.77
    -7 -3 13 71910.5
    -7 -3 13 70172.3
    -7 3 13 69345.1
    -7 3 12 3616.41
    -7 -3 12 5225.86
    -7 3 12 4654.76
    -7 -3 12 3869.53
    -7 3 11 123995
    -7 3 11 119799
    -7 -3 10 30793.8
    -7 3 10 29193.3
    -7 3 10 28075.6
    -7 -3 9 45538.3
    -7 3 9 47782
    7 3 -9 46628.1
    -7 3 9 44426.3
    -7 3 8 22098.2
    7 3 -8 20372.6
    -7 -3 8 24583.9
    -7 3 8 24761.5
    -7 3 7 205147
    -7 -3 7 213287
    -7 3 7 209742
    -7 3 7 209185
    7 3 -7 210169
    -7 3 6 33409.1
    -7 -3 6 30547.8
    7 3 -6 36320.6
    -7 3 6 34907.5
    -7 3 6 34078.1
    -7 3 5 228502
    -7 -3 5 227462
    7 3 -5 240106
    -7 3 5 235393
    -7 3 5 232670
    -7 3 4 56879.2
    -7 -3 4 57285.4
    -7 3 4 55374.6
    7 3 -4 58221.7
    -7 3 4 60123.1
    -7 3 3 157781
    -7 -3 3 165518
    -7 3 3 159432
    -7 3 3 168579
    7 3 -3 172331
    -7 3 2 1155.36
    -7 -3 2 986.963
    -7 3 2 772.654
    -7 3 1 535548
    -7 -3 1 516335
    -7 3 1 521000
    7 3 -1 546031
    -7 3 1 525564
    7 3 0 37656.7
    -7 3 0 33665.7
    -7 -3 0 32708.4
    -7 3 0 34958.6
    -7 3 0 35298.5
    -7 -3 -1 260787
    -7 3 -1 275457
    -7 3 -1 267493
    -7 -3 -1 266401
    7 3 1 275784
    -7 3 -1 259182
    -7 3 -2 891.903
    -7 3 -2 1385.05
    7 3 2 900.847
    -7 -3 -2 841.33
    -7 3 -2 717.745
    -7 -3 -2 889.619
    -7 3 -3 285057
    -7 3 -3 295869
    -7 -3 -3 280575
    7 3 3 274141
    -7 3 -3 283301
    -7 -3 -4 2414.58
    -7 3 -4 2265.8
    7 3 4 2156.68
    -7 -3 -4 2787.34
    -7 3 -4 2718.49
    -7 3 -4 1950.19
    7 3 5 420161
    -7 3 -5 409121
    -7 3 -5 432611
    -7 -3 -5 425977
    -7 -3 -5 410008
    -7 3 -5 433475
    -7 3 -6 9605.04
    7 3 6 10518
    7 -3 6 7743.7
    -7 3 -6 7751.49
    -7 -3 -6 6525.11
    -7 -3 -6 9724.73
    -7 3 -6 8644.04
    7 3 7 130405
    7 -3 7 125868
    -7 -3 -7 137352
    -7 3 -7 131023
    -7 3 -7 130273
    7 3 8 18087.7
    -7 3 -8 13881.3
    -7 -3 -8 16503
    -7 3 -8 18104.3
    7 3 9 163980
    -7 3 -9 154426
    -7 3 -9 154723
    -7 -3 -9 159487
    7 3 10 29219.9
    -7 3 -10 25045.4
    -7 3 -10 24587.3
    -7 -3 -10 27043.7
    7 3 11 164134
    -7 3 -11 165321
    -7 3 -11 168856
    -7 -3 -11 160734
    7 3 12 863.637
    -7 3 -12 2183.88
    -7 -3 -12 854.133
    -7 3 -12 1085.64
    7 3 13 53554.8
    -7 3 -13 41451.4
    -7 -3 -13 50179.4
    -7 3 -14 8571.7
    -7 -3 -14 7975.81
    7 3 15 85876.9
    -7 -3 -15 71460.8
    -7 3 -15 78116.9
    -7 3 -16 1256.88
    -7 -3 -16 6723.18
    -7 3 -17 41139.4
    -7 -5 16 1901.42
    -7 5 16 24.7876
    -7 -5 16 541.181
    -7 -5 15 33235.7
    -7 5 15 34183.8
    -7 -5 15 32516.5
    -7 -5 14 2760.04
    -7 5 14 1687.13
    -7 5 13 70281.9
    -7 -5 12 926.957
    -7 -5 11 101387
    -7 5 11 86840.3
    -7 -5 10 1356.22
    -7 5 10 2546.43
    7 5 -10 1209.91
    -7 -5 9 56497.6
    -7 5 9 56963.4
    7 5 -9 60744.1
    -7 5 8 1691.15
    -7 -5 8 1372.4
    7 5 -8 2252.48
    -7 5 7 114475
    -7 5 7 116622
    -7 5 7 108809
    -7 -5 7 115701
    7 5 -7 121244
    7 5 -6 1797.72
    -7 5 6 2449.98
    -7 5 6 1418.63
    -7 -5 6 2502.17
    -7 5 6 1161.02
    -7 5 5 51353
    -7 5 5 55498.9
    -7 -5 5 55578.4
    7 5 -5 49992.2
    -7 5 4 -2.16263
    7 5 -4 323.957
    -7 5 4 42.5528
    -7 5 4 541.534
    -7 -5 4 -103.958
    -7 5 3 32464.7
    -7 5 3 31964.7
    -7 5 3 31900.4
    7 5 -3 32028.9
    -7 -5 3 32357.4
    -7 5 2 552.086
    7 5 -2 410.906
    -7 5 2 160.294
    -7 5 2 255.328
    7 5 -2 887.799
    -7 5 1 97613.6
    -7 -5 1 89094.2
    -7 5 1 98069.3
    7 5 -1 101437
    -7 5 1 98839.8
    -7 5 0 2247.95
    -7 5 0 3617.86
    -7 5 0 2211.01
    -7 -5 0 2987.54
    7 5 0 4149.52
    -7 5 -1 43549.9
    -7 -5 -1 38919.1
    -7 5 -1 44046.9
    7 5 1 43890.4
    -7 5 -1 40971.6
    -7 5 -2 848.088
    -7 5 -2 539.605
    7 5 2 737.981
    -7 5 -2 571.371
    -7 -5 -2 378.173
    -7 5 -2 540.385
    -7 5 -3 25677.5
    -7 5 -3 26461.1
    -7 -5 -3 29061.5
    7 5 3 24935.5
    7 -5 3 26701.8
    -7 5 -3 27030.8
    -7 5 -4 15755.2
    -7 5 -4 15068.6
    7 5 4 14535.7
    -7 -5 -4 11678.7
    -7 5 -4 17594.5
    -7 -5 -5 76122.7
    -7 5 -5 73271.3
    -7 5 -5 71876.8
    -7 -5 -5 75387.7
    7 5 5 74247.7
    -7 -5 -6 7006.68
    -7 5 -6 8809.16
    -7 5 -6 5190.04
    7 5 7 30128.1
    -7 5 -7 28489.6
    -7 -5 -7 26100.2
    -7 5 -7 25291.6
    -7 5 -8 1824.88
    7 5 8 3213.48
    -7 -5 -8 1569.3
    -7 5 -8 2603.88
    7 5 9 51553.2
    -7 5 -9 53903.1
    -7 -5 -9 54614.4
    -7 5 -9 60796.6
    -7 5 -10 2668.13
    7 5 10 2295.25
    -7 -5 -10 1936.4
    -7 5 -10 2836.33
    7 5 11 91257.7
    -7 5 -11 81554.3
    -7 5 -11 87034.7
    -7 -5 -11 79453.2
    -7 5 -12 -452.744
    7 5 12 722.024
    -7 -5 -12 673.403
    -7 5 -12 808.517
    7 5 13 33445.4
    -7 5 -13 34738
    -7 5 -13 26552.6
    -7 -5 -13 28908.8
    -7 5 -14 -256.914
    7 5 14 2855.96
    -7 -5 -14 944.17
    -7 5 -14 2017.46
    7 5 15 41891
    -7 5 -15 41050.1
    -7 -5 -15 40140.8
    7 5 16 -1068.55
    -7 -5 -16 2651.17
    7 5 17 34575
    7 -7 -15 18023.6
    -7 -7 15 20457.1
    -7 -7 14 2492.62
    -7 7 14 1878.57
    -7 -7 13 41773.1
    -7 7 13 38647.9
    -7 -7 12 751.658
    -7 7 12 519.303
    -7 7 11 49363.7
    -7 -7 11 48196.7
    -7 7 10 988.384
    -7 7 10 1924.43
    -7 -7 10 2018.09
    7 7 -10 1742.93
    -7 7 9 48199.3
    -7 7 9 45046.9
    -7 -7 9 50126.4
    7 7 -9 47720
    7 7 -8 8148.99
    -7 -7 8 7860.34
    -7 7 8 5397.56
    -7 7 8 7041.44
    -7 7 7 96125.3
    -7 7 7 94996.3
    7 7 -7 102466
    -7 7 7 90998.5
    -7 -7 6 420.871
    7 7 -6 661.429
    -7 7 6 439.902
    -7 7 6 102.466
    -7 7 6 70.3696
    -7 7 5 126225
    -7 7 5 125620
    -7 -7 5 123241
    7 7 -5 120973
    -7 7 5 119796
    -7 7 4 3377.44
    7 7 -4 3283.38
    -7 7 4 1690.89
    -7 7 4 2942.68
    -7 -7 4 3091.35
    -7 7 3 102771
    -7 7 3 99830.9
    7 7 -3 101034
    -7 7 3 101771
    7 7 -3 105071
    -7 7 2 9602.78
    7 7 -2 12697
    -7 7 2 13547.7
    -7 7 2 14663.1
    7 7 -2 13673.8
    -7 7 1 118370
    -7 7 1 117754
    7 7 -1 114072
    7 7 -1 120518
    -7 7 1 111584
    -7 7 0 16181.7
    -7 -7 0 12879.1
    7 7 0 16822.6
    -7 7 0 16353.5
    -7 7 0 15800.4
    -7 7 -1 91460.3
    -7 -7 -1 81681.1
    -7 7 -1 81597.5
    7 7 1 85250.3
    -7 7 -1 86727.5
    -7 7 -2 1274.59
    -7 7 -2 1346.44
    7 7 2 1376.26
    -7 -7 -2 1516.04
    -7 -7 -3 108243
    7 7 3 107545
    -7 7 -3 106283
    -7 -7 -4 507.565
    -7 7 -4 176.165
    7 7 4 -360.84
    -7 7 -4 1082.28
    -7 7 -5 152484
    7 7 5 150413
    -7 -7 -5 158345
    -7 7 -5 150556
    -7 -7 -6 568.567
    7 7 6 1285.1
    -7 7 -6 718.896
    -7 -7 -7 130219
    7 7 7 125477
    -7 7 -7 126544
    -7 -7 -8 -186.306
    -7 7 -8 1229.47
    7 7 9 88484.9
    -7 -7 -9 89666.8
    -7 7 -9 82882.2
    7 7 10 691.81
    -7 -7 -10 1118.21
    -7 7 -10 486.431
    7 7 11 90762.7
    -7 -7 -11 89792.2
    -7 7 -11 93296
    7 7 12 4620.75
    -7 -7 -12 8048.47
    -7 7 -12 7208.43
    7 7 13 48149.3
    -7 7 -13 54324.7
    -7 -7 -13 54396.7
    7 7 14 1681.34
    -7 -7 -14 1818.27
    -7 7 -14 1544.85
    7 7 15 43637
    -7 -7 -15 43105.6
    7 -9 -14 2302.94
    -7 -9 13 33850
    -7 9 13 27745.5
    -7 9 12 704.731
    -7 -9 12 987.883
    -7 9 11 50015.6
    -7 -9 11 49394.2
    -7 9 10 228.93
    -7 -9 10 393.813
    7 9 -10 -434.865
    -7 9 9 45099.5
    7 9 -9 44848.3
    7 9 -8 5902.54
    -7 9 8 6979.91
    -7 -9 8 9495.2
    -7 9 8 8234.23
    -7 9 7 40529.3
    -7 9 7 44322.7
    -7 -9 7 42322.4
    7 9 -7 40382.2
    7 9 -6 1042.17
    -7 9 6 914.288
    -7 9 6 50.8674
    -7 -9 6 524.361
    -7 9 6 745.934
    -7 9 5 41360.8
    -7 9 5 39910.8
    -7 -9 5 37080.2
    7 9 -5 40656.8
    -7 9 5 34337.4
    -7 9 4 -25.2448
    7 9 -4 75.3485
    -7 9 4 -542.348
    -7 9 4 285.337
    -7 9 3 29036.2
    -7 9 3 33036.2
    7 9 -3 29509.5
    -7 9 3 29910.7
    7 9 -3 28765.4
    -7 9 2 3993.34
    7 9 -2 4327.95
    -7 9 2 3387.09
    -7 9 2 3524.97
    7 9 -2 2964.67
    -7 9 1 47050.7
    7 9 -1 47845.4
    -7 9 1 51005.7
    7 9 -1 58163.3
    -7 9 0 899.57
    7 9 0 838.468
    7 9 0 829.438
    7 9 1 56719.1
    7 9 1 50850.7
    -7 9 -1 50311.7
    -7 9 -2 2512.34
    7 9 2 1993.48
    7 9 3 23109.5
    -7 9 -3 25342.2
    7 9 4 3149.66
    -7 9 -4 2468.89
    7 9 5 37245.1
    -7 9 -5 36909.4
    -7 9 -6 11409.8
    7 9 6 10930.6
    7 9 7 18083.1
    -7 9 -7 15017.4
    7 9 8 1302.1
    -7 9 -8 -8.63532
    7 9 9 33565.9
    -7 9 -9 25378.6
    7 9 10 -1240.17
    -7 9 -10 1372.42
    7 9 11 31389.9
    -7 -9 -11 30640.5
    -7 9 -11 33113.6
    -7 -9 -12 3565.42
    -7 9 -12 2880.16
    -7 -9 -13 21372.3
    -7 -9 -14 872.036
    -7 11 10 1641.89
    -7 -11 10 -1674.49
    -7 -11 9 26226
    -7 11 9 24525.5
    7 11 -9 29238.8
    7 11 -8 5330.85
    -7 11 8 6547.53
    -7 -11 8 7039.23
    -7 11 7 36847.8
    -7 -11 7 31937.4
    7 11 -7 36104.3
    -7 11 6 3467.95
    7 11 -6 3435.63
    -7 11 6 5709.86
    -7 -11 6 4958.92
    -7 -11 5 52420.7
    7 11 -5 59241.3
    -7 11 5 57250.6
    -7 11 4 578.777
    7 11 -4 798.32
    -7 -11 4 1100.73
    7 11 -3 60178.8
    -7 11 3 61386.9
    7 11 -3 62772.8
    -7 11 2 11799.1
    7 11 -2 7896.57
    7 11 -2 6709.47
    7 11 -1 65203.4
    -7 11 1 67957.7
    7 11 -1 67585.6
    7 11 0 -854.801
    -7 11 0 1229.89
    7 11 0 566.213
    7 11 1 79017.3
    -7 11 -1 69622.6
    7 11 1 71558.7
    -7 11 -2 633.191
    7 11 2 819.171
    7 11 2 -368.08
    7 11 3 84552.5
    7 11 3 88783.3
    -7 11 -3 85765.4
    7 11 4 753.554
    7 11 4 -88.4346
    -7 11 -4 299.895
    7 11 5 70217.8
    -7 11 -5 67075.8
    7 11 6 1562.31
    -7 11 -6 688.924
    -7 11 -7 54514.6
    7 11 7 63076.5
    7 11 8 3980.26
    -7 11 -8 1528.46
    7 11 9 40434.2
    -7 11 -9 29634.2
    7 13 -5 22314.4
    -7 13 4 2307.2
    7 13 -4 1818.02
    -7 13 3 36103
    7 13 -3 36672.7
    -7 13 2 -427.004
    7 13 -2 -73.7442
    7 13 -2 -181.055
    -7 13 1 12031.8
    7 13 -1 22199.8
    7 13 -1 18445.9
    -7 13 0 412.739
    7 13 0 1672.22
    7 13 0 1508.52
    -7 13 -1 25822
    7 13 1 24584.7
    7 13 1 32266.4
    -7 13 -2 1715.56
    7 13 2 1832.06
    -7 13 -3 24080.2
    8 0 -17 -276.549
    -8 0 17 84.6678
    -8 0 16 20702.5
    -8 0 15 -1082.73
    -8 0 14 36018.2
    -8 0 14 39449.9
    -8 0 13 590.534
    -8 0 13 -69.634
    -8 0 12 106211
    -8 0 12 108409
    -8 0 11 385.004
    -8 0 11 621.615
    -8 0 10 34967.3
    -8 0 10 36319.6
    -8 0 9 -426.926
    -8 0 9 -372.385
    -8 0 8 35693.3
    -8 0 8 33270.1
    -8 0 7 175.692
    -8 0 7 -176.316
    -8 0 6 114714
    -8 0 6 108525
    -8 0 5 804.809
    -8 0 5 408.666
    -8 0 4 56002.5
    -8 0 4 51218.2
    -8 0 3 378.508
    -8 0 3 -27.1482
    -8 0 2 249385
    -8 0 2 248681
    -8 0 1 77.1714
    -8 0 1 264.691
    -8 0 0 403028
    -8 0 0 397205
    -8 0 0 394191
    -8 0 -1 23.1841
    -8 0 -1 -261.71
    -8 0 -1 -148.747
    -8 0 -2 36201.5
    -8 0 -2 33376.5
    8 0 2 31014.8
    8 0 3 589.41
    -8 0 -3 111.456
    -8 0 -3 254.521
    -8 0 -4 418673
    -8 0 -4 401208
    8 0 4 424327
    -8 0 -5 628.675
    -8 0 -5 434.24
    8 0 5 304.418
    8 0 6 162119
    -8 0 -6 164525
    8 0 7 202.545
    -8 0 -7 -302.756
    -8 0 -7 150.909
    8 0 8 169314
    -8 0 -8 153268
    8 0 9 373.42
    -8 0 -9 -737.194
    8 0 10 196757
    -8 0 -10 194323
    -8 0 -11 191.12
    -8 0 -12 71508.4
    -8 0 -13 969.336
    -8 0 -14 58205.3
    -8 0 -15 -428.255
    -8 0 -16 91960.3
    -8 2 17 -373.929
    -8 -2 17 309.013
    8 2 -17 459.845
    -8 -2 16 31080.5
    -8 2 16 30683.6
    -8 2 15 639.763
    -8 -2 15 592.854
    -8 -2 15 254.664
    -8 2 14 18287.4
    -8 -2 14 14249.7
    -8 -2 14 16620.3
    -8 2 13 223.272
    -8 -2 13 951.377
    -8 2 13 1146.88
    -8 -2 13 256.291
    -8 2 12 96054.7
    -8 -2 12 97349.9
    -8 -2 12 87583.3
    -8 2 12 87052.8
    -8 2 11 -387.173
    -8 -2 11 206.721
    -8 2 11 371.879
    -8 -2 11 132.913
    -8 2 10 59502.3
    -8 -2 10 59704.5
    -8 2 10 57265.5
    -8 -2 10 59081.8
    -8 -2 9 321.307
    -8 2 9 1651
    -8 2 9 771.588
    -8 -2 9 1118.98
    -8 2 8 143714
    -8 -2 8 143455
    -8 2 8 146500
    -8 -2 8 149466
    -8 2 7 723.38
    -8 -2 7 1242.96
    -8 2 7 1726.56
    8 2 -7 1077.19
    -8 -2 7 1581.55
    -8 2 6 354553
    -8 -2 6 363465
    -8 2 6 356105
    -8 -2 6 361960
    8 2 -6 353324
    -8 2 5 14546.1
    -8 -2 5 15823
    -8 2 5 15189.3
    -8 -2 5 15413.4
    8 2 -5 13596.3
    -8 2 4 138817
    -8 -2 4 141073
    -8 -2 4 137737
    -8 2 4 138035
    8 2 -4 152004
    8 2 -3 6554.59
    -8 2 3 6186.35
    -8 -2 3 5597.33
    -8 2 3 4726.27
    -8 2 3 6310.3
    -8 -2 3 5182.11
    -8 2 2 392978
    -8 2 2 386949
    -8 -2 2 395467
    -8 2 2 416711
    -8 -2 2 390814
    -8 2 1 1675.65
    -8 -2 1 1454.95
    -8 -2 1 559.151
    -8 2 1 790.618
    -8 -2 1 1716.29
    -8 2 1 1037.14
    -8 2 0 435890
    -8 2 0 455302
    -8 2 0 440323
    -8 -2 0 431599
    8 2 0 444239
    -8 2 0 448034
    -8 -2 0 436580
    -8 2 -1 16177.2
    -8 2 -1 18475.5
    -8 -2 -1 15824.4
    8 2 1 18603.5
    -8 -2 -1 17607.4
    -8 2 -1 17983.9
    -8 2 -1 15651.4
    -8 2 -2 405851
    -8 2 -2 438327
    -8 -2 -2 412575
    -8 -2 -2 422338
    8 2 2 436395
    -8 2 -2 429550
    -8 -2 -3 4445.76
    -8 2 -3 5768.76
    8 2 3 5519.75
    -8 -2 -3 4745.05
    -8 2 -3 3166.16
    -8 2 -3 4481.57
    -8 2 -4 455627
    -8 2 -4 483192
    -8 -2 -4 470267
    -8 -2 -4 453922
    8 2 4 451742
    -8 2 -4 454353
    -8 2 -5 8462.79
    -8 -2 -5 5471.54
    -8 -2 -5 9805.93
    -8 2 -5 8298.56
    8 2 5 9128.53
    -8 2 -5 8302.72
    8 2 6 404134
    -8 2 -6 395241
    -8 -2 -6 398056
    -8 2 -6 417221
    -8 -2 -6 399086
    -8 2 -6 391815
    -8 2 -7 5743.45
    8 2 7 4413.47
    -8 -2 -7 5476.6
    -8 2 -7 5015.11
    -8 2 -7 4824.14
    8 2 8 112136
    -8 -2 -8 107233
    -8 2 -8 110333
    -8 2 -9 2360.97
    8 2 9 2427.45
    -8 -2 -9 830.344
    -8 2 -9 3029.05
    8 2 10 282574
    -8 2 -10 260384
    -8 -2 -10 273077
    8 2 11 -452.586
    -8 2 -11 -141.041
    -8 -2 -11 1011.43
    8 2 12 114287
    -8 2 -12 105109
    -8 -2 -12 105988
    8 2 13 -5.51575
    -8 2 -13 185.706
    -8 -2 -13 1525.01
    -8 2 -14 51751.7
    -8 -2 -14 47940.8
    -8 2 -15 741.316
    -8 -2 -15 -294.071
    -8 2 -16 63117.4
    -8 -2 -16 68653.7
    -8 2 -17 -1017.25
    -8 -4 16 27414.2
    -8 -4 16 25543.5
    -8 4 16 29149.5
    -8 4 15 -707.377
    -8 -4 15 1724.88
    -8 -4 15 -424.86
    -8 -4 14 54952.8
    -8 -4 14 52274.3
    -8 4 14 53131.9
    -8 4 13 -1317.21
    -8 -4 13 -12.5519
    -8 -4 13 -1293.32
    -8 4 12 95765
    -8 4 12 90890.5
    -8 -4 11 16220.3
    -8 4 11 14705.7
    -8 4 11 16105.8
    -8 -4 10 73955.2
    -8 4 10 75344.3
    -8 4 10 74310.8
    -8 4 9 5619.1
    -8 -4 9 8252.37
    -8 4 9 5834.47
    -8 -4 8 87442.9
    -8 4 8 81659.5
    8 4 -8 79765.4
    -8 4 8 81592.3
    -8 4 7 2978.96
    -8 4 7 4502.73
    -8 -4 7 3627.02
    8 4 -7 4019.82
    -8 4 6 138515
    -8 -4 6 134353
    8 4 -6 147423
    -8 4 6 133022
    -8 4 6 132264
    -8 4 5 35803
    -8 -4 5 39975.7
    8 4 -5 41083.4
    -8 4 5 35780.7
    -8 4 5 33668.5
    -8 4 4 117227
    -8 -4 4 110436
    -8 4 4 114303
    -8 4 4 109629
    8 4 -4 112801
    -8 4 3 5748.78
    8 4 -3 5957.96
    -8 -4 3 4786.45
    -8 4 3 5017.86
    -8 4 3 5234.87
    -8 4 2 95671.9
    -8 4 2 93427.3
    8 4 -1 34566.2
    -8 4 1 33607.9
    -8 -4 1 34998.4
    -8 4 1 35519.5
    -8 4 1 35771.1
    -8 4 0 188179
    8 4 0 189080
    -8 -4 0 184085
    -8 4 0 188943
    -8 4 0 187121
    -8 4 -1 37464.9
    -8 4 -1 34034.3
    8 4 1 30548.5
    -8 -4 -1 33270.5
    -8 4 -1 36857.6
    -8 4 -2 14278.9
    8 4 2 11733.8
    -8 4 -2 12217.4
    -8 -4 -2 11834.1
    -8 4 -2 12146.5
    -8 -4 -2 12024.9
    -8 -4 -3 3973.52
    -8 4 -3 4356.42
    -8 4 -3 3831.99
    -8 -4 -3 3506.3
    -8 4 -3 4627.97
    8 4 3 3495.87
    -8 4 -4 111953
    -8 4 -4 124549
    -8 -4 -4 112692
    8 4 4 110168
    -8 -4 -4 115273
    -8 4 -4 116844
    -8 -4 -5 2089.26
    -8 4 -5 2733.75
    8 4 5 875.088
    -8 -4 -5 1906.92
    -8 4 -5 1894.46
    -8 4 -5 3080.11
    8 4 6 94820.1
    -8 4 -6 94791.6
    -8 4 -6 95348.8
    -8 4 -6 94243.8
    -8 -4 -6 93940
    -8 4 -7 1539.44
    8 4 7 1217.9
    -8 4 -7 453.501
    8 4 8 66024.6
    -8 4 -8 61178.8
    -8 -4 -8 66638.1
    -8 4 -8 66288
    -8 4 -9 9427.83
    8 4 9 8271.71
    -8 -4 -9 7298.26
    -8 4 -9 8439.15
    8 4 10 96386.7
    -8 4 -10 84024.2
    -8 -4 -10 89483
    -8 4 -10 87182.2
    -8 4 -11 424.989
    8 4 11 845.002
    -8 -4 -11 54.2267
    -8 4 -11 -446.682
    8 4 12 47337.1
    -8 -4 -12 44393
    -8 4 -12 50406.4
    -8 4 -13 4698.82
    8 4 13 5214.34
    -8 -4 -13 5015.9
    -8 4 -13 4165.02
    8 4 14 24124.2
    -8 4 -14 20472.6
    -8 -4 -14 22363.4
    -8 4 -15 7591.77
    8 4 15 10601
    -8 -4 -15 11203.5
    -8 -4 -16 57660.6
    -8 4 -16 50853.7
    -8 4 -17 2804.18
    -8 -6 16 43299.1
    -8 -6 15 2780.98
    -8 6 15 532.36
    -8 6 14 35876.6
    -8 -6 14 24882.4
    -8 -6 13 4824.72
    -8 6 13 5917.34
    -8 -6 12 113729
    -8 6 12 109980
    -8 -6 11 1429.72
    -8 6 11 2210.94
    -8 6 11 1802.71
    -8 6 10 69925.1
    -8 -6 10 69205.9
    -8 6 10 75550.7
    -8 6 9 8975.24
    -8 6 9 13364.2
    -8 -6 9 12327.5
    8 6 -9 11777.3
    -8 6 8 106354
    -8 6 8 112363
    -8 -6 8 101131
    8 6 -8 111436
    8 6 -7 8034.47
    -8 -6 7 4442.43
    -8 6 7 6069.47
    -8 6 7 4939.91
    -8 6 6 158427
    -8 6 6 177223
    -8 -6 6 168165
    8 6 -6 170556
    -8 6 6 165920
    -8 6 5 3051.14
    -8 -6 5 4754.38
    -8 6 5 3898.26
    -8 6 5 3251.41
    8 6 -5 2366.92
    -8 6 4 58705.8
    -8 6 4 68602.7
    -8 -6 4 57412.6
    -8 6 4 59648.3
    8 6 -4 65567.6
    -8 6 3 1881
    8 6 -3 2224.72
    -8 6 3 2639.35
    -8 6 3 2871.71
    8 6 -2 170355
    -8 6 2 172206
    8 6 -2 159319
    -8 6 2 165313
    -8 6 2 156344
    -8 6 1 2985.5
    -8 6 1 2292.17
    -8 6 1 2800.01
    8 6 -1 3709.46
    -8 6 0 102270
    -8 6 0 108514
    -8 -6 0 97616.3
    8 6 0 102389
    -8 6 0 100290
    -8 6 -1 2445.37
    8 6 1 1553.02
    -8 -6 -1 1046.24
    -8 6 -1 1212.44
    -8 6 -2 110626
    -8 -6 -2 106482
    8 6 2 106292
    -8 6 -2 107944
    -8 6 -3 1447.31
    -8 6 -3 886.057
    -8 -6 -3 498.771
    8 6 3 185.027
    -8 6 -3 1571.98
    -8 6 -4 84058.7
    -8 6 -4 91665.5
    -8 -6 -4 87884.3
    -8 6 -4 89486.4
    8 6 4 93796.6
    -8 6 -5 10009.4
    -8 -6 -5 10021.2
    8 6 5 8676.31
    -8 6 -5 8903.64
    -8 6 -6 83325.5
    -8 -6 -6 86458.2
    8 6 6 87248.3
    -8 -6 -7 8530.73
    8 6 7 7597.24
    -8 6 -7 8989.29
    -8 6 -7 6267.91
    -8 6 -8 21835
    -8 -6 -8 23585.9
    -8 6 -8 23300.3
    8 6 9 1160.21
    -8 -6 -9 75.1183
    -8 6 -9 116.768
    -8 6 -9 847.208
    8 6 10 82078.9
    -8 6 -10 77284.3
    -8 -6 -10 79425.1
    -8 6 -10 82512.2
    8 6 11 3349.61
    -8 -6 -11 5061.65
    -8 6 -11 3936.84
    8 6 12 42060.2
    -8 -6 -12 42092.5
    -8 6 -12 43731.2
    8 6 13 3022.35
    -8 -6 -13 3691.01
    -8 6 -13 5579.32
    8 6 14 36382
    -8 -6 -14 33507.2
    -8 6 -14 32331.4
    8 6 15 1780.08
    -8 -6 -15 -508.119
    8 6 16 41544.6
    -8 -8 13 1173.6
    -8 8 13 147.573
    -8 8 12 36906.7
    -8 -8 12 42167.2
    -8 8 11 8476.44
    -8 -8 11 6276.55
    -8 8 10 51878.6
    -8 -8 10 53978.3
    8 8 -9 800.073
    -8 8 9 676.187
    -8 8 9 316.543
    -8 -8 9 1615.48
    -8 8 8 69705.2
    -8 8 8 68274.8
    -8 -8 8 75213.1
    8 8 -8 69134.5
    8 8 -7 871.739
    -8 8 7 1334.69
    -8 8 7 -77.1006
    -8 -8 7 1509.81
    -8 8 6 89450.6
    -8 -8 6 86673.5
    -8 8 6 86678.5
    8 8 -6 82973.3
    -8 8 6 84288.2
    8 8 -5 557.165
    -8 8 5 -301.397
    -8 -8 5 -172.478
    -8 8 5 914.755
    -8 8 5 1733.6
    -8 8 4 80939.7
    -8 8 4 88565.3
    -8 8 4 80560.7
    -8 -8 4 79860.1
    8 8 -4 88963
    -8 8 3 3816.72
    8 8 -3 5317.03
    -8 8 3 6597.06
    -8 8 3 5685.98
    8 8 -3 4570.38
    -8 8 2 65772.4
    -8 8 2 68049
    8 8 -2 65880.6
    -8 8 2 69646.8
    8 8 -2 72503.7
    -8 8 1 1788.1
    8 8 -1 1006.28
    -8 8 1 2618.1
    8 8 -1 1422.24
    8 8 0 120463
    -8 8 0 111695
    8 8 0 106494
    -8 8 0 103220
    -8 8 -1 320.017
    -8 8 -1 417.461
    8 8 1 -93.0492
    -8 8 -2 41731.1
    8 8 2 39399.3
    -8 8 -2 43181.6
    8 8 3 9659.84
    -8 8 -3 7610.4
    8 8 4 94439.9
    -8 8 -4 84662
    -8 -8 -5 5672.35
    8 8 5 5017.21
    -8 8 -5 6128.06
    -8 -8 -6 37641.7
    8 8 6 42605.8
    -8 8 -6 37990.6
    -8 -8 -7 -290.149
    8 8 7 -280.562
    -8 8 -7 -841.862
    -8 -8 -8 52831.3
    8 8 8 50542.8
    -8 -8 -9 5027.36
    8 8 9 7988.07
    -8 8 -9 7256.17
    -8 -8 -10 41503.8
    8 8 10 43466.9
    -8 8 -10 40771.7
    -8 -8 -11 1517.43
    -8 8 -11 -840.259
    -8 -8 -12 29564.9
    -8 8 -12 35512.5
    8 8 13 978.114
    -8 -8 -13 341.105
    -8 8 -13 -95.3049
    8 8 14 26519.2
    -8 -8 -14 27198.6
    -8 10 11 -50.5497
    -8 -10 11 -888.939
    -8 10 10 23441.8
    -8 -10 10 26725
    -8 -10 9 6278.7
    -8 10 9 3780.16
    -8 10 8 22889.5
    -8 -10 8 19048
    -8 10 8 21257.2
    8 10 -8 24115
    8 10 -7 9439.85
    -8 10 7 7831.26
    -8 10 7 10171.4
    -8 -10 7 7524.92
    -8 10 6 35576.9
    -8 10 6 40370.2
    8 10 -6 39565.5
    -8 -10 6 36499.7
    8 10 -5 -489.113
    -8 10 5 202.866
    -8 -10 5 30.4949
    -8 10 5 115.906
    -8 10 4 37439.2
    -8 10 4 36690.8
    8 10 -4 39847.8
    -8 -10 4 35526.2
    -8 10 3 6154.8
    8 10 -3 7115.9
    -8 10 3 7396.47
    8 10 -3 8297.47
    8 10 -2 50231.6
    -8 10 2 49034.3
    8 10 -2 49263.1
    -8 10 1 5180.86
    8 10 -1 6886.43
    8 10 -1 7063.08
    8 10 0 30493
    8 10 0 30261.3
    -8 10 0 28882.9
    -8 10 -1 -212.42
    8 10 1 433.121
    8 10 1 203.397
    8 10 2 44076.1
    8 10 2 49222.7
    -8 10 -2 46783.8
    8 10 3 8684.38
    -8 10 -3 5141.99
    8 10 4 21650.8
    -8 10 -4 24091.1
    8 10 5 1448.6
    -8 10 -5 696.492
    8 10 6 60540.5
    -8 10 -6 63373.3
    8 10 7 2853.83
    -8 10 -7 1996.03
    8 10 8 36902.7
    -8 10 -8 32352
    8 10 9 -162.67
    -8 10 -9 860.245
    8 10 10 44937.1
    -8 10 -10 33669
    8 12 -8 21646.4
    8 12 -7 -602.026
    8 12 -6 24027.7
    -8 -12 6 21806.8
    8 12 -5 1730.49
    -8 -12 5 1145.85
    -8 12 4 35607.2
    8 12 -4 37724
    -8 -12 4 37757.7
    -8 12 3 -21.3507
    8 12 -3 939.086
    8 12 -2 38073.7
    -8 12 2 32953.1
    8 12 -2 32326.4
    -8 12 1 -55.0221
    8 12 -1 698.171
    8 12 -1 570.522
    8 12 0 59474
    -8 12 0 61289.7
    8 12 0 58215.1
    -8 12 -1 -630.38
    8 12 1 1169.03
    8 12 1 1681.39
    8 12 2 59603.3
    -8 12 -2 63491.5
    8 12 2 57880
    8 12 3 1665.1
    8 12 3 4271.9
    -8 12 -3 1974.11
    8 12 4 64218.4
    8 12 4 76053.8
    -8 12 -4 61009.8
    8 12 5 -1381.22
    8 12 5 -628.613
    -8 12 -5 94.486
    -8 12 -6 32614.3
    -9 1 16 1202.37
    -9 -1 16 2228.04
    -9 1 15 19180.3
    -9 -1 15 18221.2
    -9 -1 15 18039.6
    -9 1 14 3441.31
    -9 -1 14 5019.73
    -9 1 14 3592.77
    -9 -1 14 3874.74
    -9 1 13 53793.6
    -9 -1 13 56072.6
    -9 1 13 44555.8
    -9 -1 13 50459.6
    -9 1 12 6942.82
    -9 -1 12 7940.86
    -9 1 12 5587.67
    -9 -1 12 6913.58
    -9 1 11 56274.4
    -9 -1 11 62050.8
    -9 1 11 64199
    -9 -1 11 55886.4
    -9 1 10 2966.35
    -9 -1 10 3518.45
    -9 1 10 1825.38
    -9 -1 10 2866.72
    -9 1 9 22676.8
    -9 -1 9 21200.3
    -9 1 9 25356.4
    -9 -1 9 21061.4
    -9 1 8 2222.21
    -9 1 8 2913.83
    -9 -1 8 3497.44
    -9 -1 7 124333
    -9 1 7 132137
    -9 1 7 125635
    -9 -1 7 126958
    -9 -1 6 394.058
    -9 1 6 250.963
    -9 1 6 -223.194
    -9 -1 6 239.768
    -9 1 5 90777.1
    -9 -1 5 88241.2
    -9 1 5 86208.7
    -9 -1 5 88078
    -9 1 4 538.506
    -9 -1 4 316.558
    -9 -1 4 533.569
    -9 1 4 336.413
    -9 1 3 58072.4
    -9 -1 3 54798.3
    -9 1 3 53772.3
    -9 -1 3 57261
    -9 -1 2 -226.485
    -9 1 2 617.888
    -9 -1 2 572.562
    -9 1 1 224090
    -9 -1 1 217463
    -9 1 1 216457
    -9 -1 1 226100
    -9 -1 1 221999
    -9 1 0 43593.7
    -9 1 0 46238
    -9 -1 0 41722.5
    -9 1 0 38773.3
    -9 -1 0 43544.2
    -9 -1 0 43239.9
    -9 1 -1 102079
    -9 1 -1 98258.6
    -9 -1 -1 105789
    -9 1 -1 98753.3
    -9 -1 -1 100313
    -9 1 -2 6983.75
    -9 -1 -2 8752.94
    -9 1 -2 6618.5
    9 1 2 7428.83
    -9 1 -2 6811.83
    -9 -1 -2 5242.23
    9 1 3 145543
    -9 1 -3 154828
    -9 1 -3 152896
    -9 -1 -3 146751
    -9 1 -3 136916
    -9 -1 -3 153638
    -9 1 -4 53509
    -9 -1 -4 58873.7
    -9 1 -4 47314.2
    -9 -1 -4 56373.4
    9 1 4 52653
    -9 1 -4 46483.9
    -9 1 -5 338386
    -9 -1 -5 355108
    -9 1 -5 327514
    -9 -1 -5 337785
    9 -1 5 317366
    9 1 5 336539
    -9 1 -6 811.772
    -9 -1 -6 1763.11
    -9 1 -6 743.8
    -9 -1 -6 1452.6
    9 -1 6 886.72
    9 1 6 995.656
    9 1 7 130397
    -9 1 -7 127858
    -9 -1 -7 127435
    -9 1 -7 127372
    -9 -1 -7 128367
    9 1 8 15372
    -9 1 -8 12146.9
    -9 -1 -8 15865.5
    -9 1 -8 13267.2
    9 1 9 174022
    -9 1 -9 165287
    -9 -1 -9 164330
    -9 1 -10 10705.9
    9 1 10 10536.9
    -9 -1 -10 10468.9
    -9 1 -11 169479
    -9 -1 -11 173069
    -9 1 -12 15194.4
    -9 -1 -12 11843.3
    -9 1 -13 42907.2
    -9 -1 -13 46424.9
    -9 1 -14 4013.91
    -9 -1 -14 5431.7
    -9 1 -15 84600
    -9 -1 -15 86288.9
    -9 1 -16 -1536.27
    -9 -1 -16 41.3284
    -9 3 16 -851.803
    -9 -3 16 732.177
    -9 -3 16 606.024
    -9 3 15 17679.9
    -9 -3 15 18849.6
    -9 -3 15 19798.5
    -9 3 14 201.58
    -9 -3 14 897.827
    -9 -3 14 252.479
    -9 -3 13 91982.2
    -9 3 13 83655.6
    -9 -3 13 89498.9
    -9 3 13 91439.4
    -9 3 12 2323.74
    -9 3 12 1429.28
    -9 -3 12 1276.13
    -9 -3 12 1037.12
    -9 3 11 105011
    -9 -3 11 103889
    -9 3 11 104121
    -9 -3 10 1056.43
    -9 3 10 364.654
    -9 3 10 1644.02
    -9 -3 10 142.04
    -9 3 9 83221.7
    -9 -3 9 81781
    -9 3 9 84282.9
    -9 -3 9 75960.7
    -9 3 8 218.564
    -9 -3 8 -90.3353
    -9 3 8 486.912
    -9 -3 8 926.885
    -9 3 7 193038
    -9 -3 7 193985
    -9 3 7 199914
    -9 -3 7 185389
    -9 3 6 10719.1
    -9 -3 6 10282.6
    -9 3 6 9648.17
    9 3 -6 10613.6
    -9 -3 6 9260.49
    -9 3 5 125400
    -9 -3 5 130219
    -9 3 5 127373
    -9 -3 5 129826
    9 3 -4 5170.91
    -9 3 4 5007.36
    -9 -3 4 6761.01
    -9 3 4 4764.05
    -9 3 4 5605.15
    -9 -3 4 5383.74
    -9 3 3 173326
    9 3 -3 175081
    -9 3 3 164418
    -9 -3 3 176179
    -9 -3 3 167941
    -9 3 3 168121
    -9 3 2 18774.6
    -9 -3 2 20183.8
    -9 3 2 19639.6
    -9 -3 2 21450.3
    -9 3 2 18470.3
    -9 -3 1 370583
    -9 3 1 398065
    -9 -3 1 388419
    -9 3 1 380693
    -9 -3 0 5616.9
    -9 3 0 6158.79
    9 3 0 7111.59
    -9 -3 0 5495.66
    -9 3 0 6225.15
    -9 3 -1 192089
    -9 3 -1 238683
    -9 3 -1 208304
    -9 -3 -1 229148
    -9 3 -1 220627
    9 3 1 228711
    -9 -3 -1 214819
    -9 3 -2 4847.2
    -9 3 -2 5680.32
    9 3 2 5799.24
    -9 -3 -2 5716.36
    -9 -3 -2 5222.54
    -9 3 -2 4978.38
    -9 3 -3 195992
    -9 3 -3 215465
    -9 -3 -3 203657
    -9 -3 -3 203760
    -9 3 -3 200315
    9 3 3 201900
    -9 -3 -4 888.9
    -9 3 -4 1660.32
    9 3 4 1409.06
    -9 -3 -4 1442.3
    -9 3 -4 528.772
    -9 3 -4 1209.53
    -9 3 -5 242882
    -9 3 -5 250019
    -9 -3 -5 247607
    -9 -3 -5 240904
    9 3 5 239789
    -9 3 -5 248207
    -9 3 -6 13201.7
    9 3 6 13833.1
    -9 3 -6 11614.7
    -9 3 -6 10797
    -9 3 -7 93503.8
    -9 3 -7 96345.7
    -9 -3 -7 88243.8
    -9 3 -7 86221.8
    -9 3 -8 752.86
    9 3 8 1245.27
    -9 -3 -8 1514.58
    -9 3 -8 1690.86
    9 3 9 140820
    -9 3 -9 132475
    -9 -3 -9 133327
    -9 3 -9 127836
    -9 3 -10 2075.78
    9 3 10 1550.7
    -9 -3 -10 -110.219
    -9 3 -10 661.118
    9 3 11 120216
    -9 3 -11 110495
    -9 -3 -11 119234
    -9 3 -11 120943
    -9 3 -12 1679.87
    9 3 12 2951.72
    -9 -3 -12 1202.67
    9 3 13 38435.2
    -9 3 -13 32286.7
    -9 -3 -13 39654.5
    -9 3 -14 4556.33
    -9 -3 -14 4822.79
    -9 3 -15 41892.1
    -9 -3 -15 52163.3
    -9 3 -16 -312.11
    -9 -5 16 -452.691
    -9 -5 15 29630.3
    -9 5 15 27699.8
    -9 -5 15 30252.4
    -9 -5 14 885.052
    -9 -5 14 1913.59
    -9 -5 13 46642.2
    -9 -5 12 5624.16
    -9 5 12 2717.79
    -9 5 12 3044.76
    -9 -5 11 58533
    -9 5 11 59887.9
    -9 5 11 63189.3
    -9 5 10 125.613
    -9 5 10 -524.779
    -9 -5 9 57317.3
    -9 5 9 51800.2
    -9 5 9 53271.9
    -9 -5 8 2291.95
    -9 5 8 2134.74
    -9 5 8 2074
    -9 5 7 123533
    -9 -5 7 131446
    9 5 -7 137339
    -9 5 7 130611
    9 5 -6 420.078
    -9 -5 6 -141.112
    -9 5 6 332.255
    -9 5 5 132212
    -9 5 5 120555
    -9 -5 5 140440
    -9 5 5 119733
    9 5 -5 128658
    -9 5 4 4965.64
    9 5 -4 5301.69
    -9 5 4 4063.6
    -9 -5 4 4071.79
    -9 5 4 4114.45
    -9 5 3 68893.7
    -9 5 3 63069.2
    -9 5 3 67664.5
    -9 -5 3 72300.1
    9 5 -3 68107.2
    -9 5 2 10975
    9 5 -2 11258.1
    -9 5 2 12729.7
    -9 5 2 10684.1
    -9 5 1 132782
    -9 5 1 138850
    9 5 -1 131581
    -9 5 1 131498
    -9 5 0 22688.6
    -9 -5 0 20657.8
    -9 5 0 20467.5
    9 5 0 23403.7
    -9 5 0 21353.7
    9 5 1 58552.7
    -9 5 -1 58739.7
    -9 -5 -1 56366.7
    -9 5 -1 61973.6
    -9 5 -2 2694.27
    -9 5 -2 3450.02
    9 5 2 2854.56
    -9 -5 -2 3633.11
    -9 -5 -2 2160.55
    -9 5 -2 3373.79
    -9 5 -3 71867.1
    -9 5 -3 72194.2
    -9 5 -3 72890.5
    -9 -5 -3 68627.9
    9 5 3 74233.2
    -9 -5 -3 79934.7
    -9 -5 -4 8485.46
    -9 5 -4 5866.85
    -9 -5 -4 11455.8
    -9 5 -4 7203.66
    9 5 4 9244.35
    -9 5 -4 5060.98
    -9 5 -5 124211
    -9 5 -5 134476
    9 5 5 139142
    -9 -5 -5 137178
    -9 5 -5 134240
    -9 -5 -6 13254.3
    -9 5 -6 11276.7
    -9 5 -6 10255.2
    -9 5 -6 12479
    -9 5 -7 34834.8
    -9 -5 -7 40652.6
    -9 5 -7 40410.6
    9 5 7 42929.6
    -9 -5 -8 717.926
    9 5 8 654.033
    -9 5 -8 1241.49
    -9 5 -8 1807.8
    9 5 9 48832.6
    -9 5 -9 44149.4
    -9 -5 -9 46001.4
    -9 5 -9 49768.8
    -9 5 -10 628.123
    9 5 10 -22.0116
    -9 -5 -10 857.132
    -9 5 -10 573.397
    9 5 11 66792.1
    -9 5 -11 55786.7
    -9 -5 -11 62824.5
    -9 5 -11 57365.4
    -9 5 -12 6145.27
    9 5 12 8462.96
    -9 -5 -12 7773.7
    -9 5 -12 6530.99
    9 5 13 26952.4
    -9 -5 -13 23582.6
    -9 5 -13 26733.4
    -9 5 -13 24334.7
    -9 5 -14 706.727
    9 5 14 2962.62
    -9 -5 -14 936.163
    -9 5 -14 753.187
    -9 -5 -15 55372.3
    -9 -7 14 1925.47
    -9 7 14 -828.856
    -9 -7 13 43611.1
    -9 7 13 44471.6
    -9 -7 12 172.834
    -9 7 12 574.417
    -9 7 11 81167.8
    -9 -7 11 84776.9
    -9 7 10 169.068
    -9 -7 10 29.1417
    -9 7 10 318.228
    -9 7 9 92819.4
    -9 -7 9 101857
    -9 7 9 96870.6
    -9 7 8 3667.54
    -9 7 8 3357
    -9 7 7 147271
    -9 7 7 164024
    -9 -7 7 154622
    9 7 -7 154879
    9 7 -6 1282.23
    -9 7 6 -113.213
    -9 -7 6 727.639
    -9 7 6 1208.66
    -9 7 5 178821
    -9 7 5 181205
    -9 -7 5 172535
    9 7 -5 177307
    -9 7 4 52.6718
    9 7 -4 920.9
    -9 7 4 1465.88
    -9 -7 4 -43.0792
    -9 7 4 934.017
    -9 7 3 165106
    -9 7 3 171528
    -9 7 3 158178
    9 7 -3 164916
    -9 7 2 1519.11
    9 7 -2 1634.74
    -9 7 2 1630.05
    -9 7 2 1221.95
    9 7 -2 784.518
    9 7 -1 240750
    -9 7 1 240337
    9 7 -1 226385
    -9 7 1 231042
    -9 7 0 668.484
    -9 7 0 1348.4
    9 7 0 677.75
    -9 -7 0 -63.3482
    -9 7 -1 176567
    -9 -7 -1 170439
    9 7 1 166126
    -9 7 -1 168566
    -9 7 -2 2.94366
    9 7 2 -337.733
    -9 -7 -2 676.493
    -9 7 -2 426.486
    -9 7 -3 87639.6
    -9 -7 -3 93994.5
    9 7 3 97519
    -9 7 -3 89040.6
    -9 7 -4 19486
    -9 -7 -4 16112.8
    9 7 4 20253.1
    -9 7 -4 20601.2
    -9 7 -5 115979
    -9 -7 -5 119252
    9 7 5 115120
    -9 7 -5 117627
    -9 -7 -6 2623.28
    -9 7 -6 2599.92
    9 7 6 1331.79
    -9 7 -6 424.182
    -9 -7 -7 43423.7
    9 7 7 56374.9
    -9 7 -7 51585.7
    -9 -7 -8 6303.27
    9 7 8 5492.42
    -9 7 -8 4787.97
    -9 -7 -9 66778.6
    9 7 9 66618
    -9 7 -9 61579.9
    -9 -7 -10 -504.152
    9 7 10 -861.752
    -9 7 -10 805.374
    -9 -7 -11 53959
    9 7 11 51204
    -9 7 -11 42728.4
    -9 -7 -12 1457.17
    -9 7 -12 -415.746
    9 7 13 16669.7
    -9 -7 -13 12328.1
    -9 7 -13 11528.2
    9 7 14 -824.694
    -9 -7 -14 1072.95
    -9 9 12 -410.781
    -9 -9 12 67.1978
    -9 9 11 21348.9
    -9 -9 11 23029.1
    -9 9 10 582.51
    -9 -9 10 -56.6832
    -9 9 9 23768.9
    -9 9 9 20849.9
    -9 -9 9 17581.1
    -9 -9 8 854.555
    -9 9 8 2298.58
    -9 9 8 3536.46
    -9 9 7 30688.4
    -9 9 7 32336.7
    -9 -9 7 37019.8
    9 9 -7 29806
    9 9 -6 487.726
    -9 -9 6 132.675
    -9 9 6 -917.965
    -9 9 6 -228.827
    -9 9 5 28321
    -9 -9 5 25867.8
    9 9 -5 30907.2
    -9 9 4 -395.482
    9 9 -4 302.43
    -9 9 4 694.994
    -9 -9 4 412.181
    -9 9 3 37898.9
    -9 9 3 30402.1
    9 9 -3 29562.5
    -9 9 2 13682
    9 9 -2 11994.2
    -9 9 2 11270.2
    9 9 -2 17334
    9 9 -1 31989.8
    -9 9 1 36706.8
    9 9 -1 31589.9
    -9 9 1 35798.5
    -9 9 0 -483.901
    9 9 0 -722.031
    -9 9 0 1074.07
    9 9 0 741.388
    -9 9 -1 24112.4
    9 9 1 23102.6
    -9 9 -1 27667.5
    9 9 2 19106.4
    -9 9 -2 13734.1
    9 9 3 49379.9
    -9 9 -3 44626.8
    9 9 4 5650.31
    -9 9 -4 4460.29
    -9 9 -5 35748.3
    9 9 5 38825.3
    9 9 6 -117.855
    -9 9 -6 515.347
    9 9 7 36570.5
    -9 9 -7 36188.5
    9 9 8 2998.44
    -9 9 -8 1929.07
    9 9 9 27352.1
    -9 9 -9 30128.7
    9 9 10 320.341
    -9 9 -10 6207.74
    9 9 11 25754.4
    -9 9 -11 23310.2
    9 9 12 -505.81
    -9 -11 8 1828.6
    9 11 -7 25202
    -9 11 7 24073.1
    -9 -11 7 23896.6
    9 11 -6 -1392.67
    -9 -11 6 -37.3754
    -9 -11 5 28387.6
    9 11 -5 26577.4
    9 11 -4 -57.735
    -9 -11 4 70.4442
    -9 11 3 33591
    9 11 -3 40427.6
    -9 11 2 2589.91
    9 11 -2 2338
    9 11 -2 2685.19
    9 11 -1 43304.4
    -9 11 1 36342.2
    9 11 -1 41180.4
    -9 11 0 851.533
    9 11 0 210.042
    9 11 0 629.578
    9 11 1 52740.9
    9 11 1 60140.5
    -9 11 -1 55571.2
    9 11 2 1871.8
    9 11 2 1090.96
    -9 11 -2 1304.5
    9 11 3 47342.5
    9 11 3 52700.2
    -9 11 -3 47011.2
    9 11 4 2068.19
    -9 11 -4 4043.71
    9 11 5 43526.2
    -9 11 -5 42534.6
    9 11 6 6905.26
    -9 11 -6 1826
    9 11 7 36059.1
    -9 11 -7 33937.1
    9 11 8 1019.74
    -9 13 2 144.608
    -9 13 1 10925.3
    -9 13 0 -994.626
    -9 13 -1 10190.4
    -10 0 16 28956.5
    -10 0 15 153.252
    -10 0 15 -320.613
    -10 0 14 28798.1
    -10 0 14 28163.6
    -10 0 13 -63.9565
    -10 0 13 706.672
    -10 0 12 82902.5
    -10 0 12 85385.8
    -10 0 11 287.857
    -10 0 11 606.081
    -10 0 10 19981.1
    -10 0 10 20087.2
    -10 0 9 -22.1708
    -10 0 9 -283.54
    -10 0 8 37629.4
    -10 0 8 36498.4
    -10 0 7 434.66
    -10 0 7 458.267
    -10 0 6 38003.4
    -10 0 6 41833.8
    -10 0 5 340.163
    -10 0 5 -385.86
    -10 0 4 3956.45
    -10 0 4 4669.29
    -10 0 3 -121.188
    -10 0 3 -505.668
    -10 0 2 58955.1
    -10 0 2 60738.3
    -10 0 1 -102.634
    -10 0 1 242.183
    -10 0 0 41733.6
    -10 0 0 42743.2
    -10 0 0 42783.9
    -10 0 -1 74.7583
    -10 0 -1 3.3871
    -10 0 -1 12.8859
    -10 0 -2 70954.5
    -10 0 -2 67632.8
    -10 0 -2 72105.6
    -10 0 -3 42.6337
    -10 0 -3 116.424
    -10 0 -4 86368.5
    -10 0 -4 85775.5
    10 0 4 82527.1
    -10 0 -5 -37.4738
    10 0 5 150.77
    -10 0 -5 130.76
    -10 0 -6 131926
    -10 0 -6 131114
    10 0 6 128405
    -10 0 -7 1276.81
    -10 0 -7 196.371
    -10 0 -8 32455.2
    -10 0 -9 1064.19
    -10 0 -10 183060
    -10 0 -11 878.027
    -10 0 -12 94144.2
    -10 0 -13 434.008
    -10 0 -14 70929.6
    -10 0 -15 -1991.02
    -10 0 -16 99288.6
    -10 -2 16 29250.6
    -10 -2 16 26809.7
    -10 2 16 25814.8
    -10 2 15 1296.19
    -10 -2 15 1080.19
    -10 -2 15 693.595
    -10 2 14 63392
    -10 -2 14 59323.6
    -10 2 14 57334.1
    -10 -2 14 59313
    -10 2 13 5189.44
    -10 -2 13 4055.01
    -10 2 13 3823.77
    -10 -2 13 2615.05
    -10 2 12 107589
    -10 -2 12 96217.9
    -10 2 12 101728
    -10 -2 12 94547.8
    -10 2 11 -507.632
    -10 -2 11 332.667
    -10 2 11 745.079
    -10 -2 11 846.268
    -10 2 10 73111.9
    -10 -2 10 69407.4
    -10 -2 10 77249.2
    -10 2 10 74033.3
    -10 -2 9 2785.3
    -10 2 9 1578.17
    -10 2 9 3302.73
    -10 -2 9 2006.22
    -10 2 8 130099
    -10 -2 8 134291
    -10 2 8 127028
    -10 -2 8 124895
    -10 2 7 3830.89
    -10 -2 7 4259.86
    -10 2 7 4634.86
    -10 -2 7 5018.96
    -10 2 6 219940
    -10 -2 6 210987
    -10 -2 6 219085
    -10 2 6 223234
    -10 2 5 -84.3509
    -10 -2 5 -18.9261
    -10 2 5 220.777
    -10 -2 5 726.62
    -10 2 4 127723
    -10 -2 4 126292
    -10 2 4 131960
    -10 -2 4 128292
    10 2 -4 128612
    -10 -2 3 931.126
    -10 2 3 745.585
    -10 2 3 912.357
    -10 -2 3 368.432
    -10 2 2 191405
    -10 2 2 187948
    -10 -2 2 195302
    -10 -2 2 187368
    -10 2 2 188138
    -10 2 1 350.332
    -10 -2 1 -99.9772
    -10 -2 1 296.663
    -10 2 1 1248.01
    -10 2 1 679.011
    -10 -2 1 583.844
    -10 2 0 273601
    -10 2 0 294569
    -10 -2 0 276192
    -10 2 0 277980
    -10 -2 0 290266
    -10 2 0 284636
    -10 -2 0 287172
    -10 2 -1 13014.7
    -10 -2 -1 15563.6
    -10 2 -1 12568
    -10 -2 -1 15192
    10 2 1 15407.7
    -10 2 -1 13321
    -10 2 -1 14212
    -10 2 -2 54294.4
    -10 -2 -2 49091
    -10 -2 -2 54066.5
    10 2 2 53478.1
    -10 2 -2 51796.6
    -10 2 -3 6885.67
    10 2 3 4592.92
    -10 2 -3 6081.19
    -10 -2 -3 5928.62
    -10 2 -3 4621.7
    -10 -2 -3 8075.01
    -10 2 -4 281558
    -10 2 -4 287668
    -10 -2 -4 271819
    -10 -2 -4 294012
    -10 2 -4 273141
    10 2 4 276261
    -10 2 -5 23014.1
    -10 -2 -5 21576.1
    -10 2 -5 19898.9
    -10 -2 -5 23673.6
    10 2 5 21202
    -10 2 -5 21561.8
    -10 2 -6 121183
    10 2 6 116963
    -10 -2 -6 117775
    -10 2 -6 117641
    -10 -2 -6 122770
    -10 2 -6 116091
    -10 2 -7 18556.9
    -10 2 -7 19891.8
    -10 -2 -7 19858.7
    10 2 7 21888.5
    -10 2 -7 18670.5
    -10 2 -8 107586
    -10 2 -8 103139
    10 2 8 102220
    -10 2 -9 2832.34
    10 2 9 2871.98
    -10 -2 -9 2463.08
    10 2 10 126248
    -10 2 -10 117963
    -10 -2 -10 121373
    -10 2 -11 7574.63
    -10 -2 -11 10186.2
    -10 2 -12 38381.5
    -10 -2 -12 41435.5
    -10 2 -13 690.467
    -10 -2 -13 1248.97
    -10 2 -14 24630.7
    -10 -2 -14 29795.8
    -10 2 -15 1981.61
    -10 -2 -15 1534.15
    -10 2 -16 44985.2
    -10 -4 16 22737.8
    -10 4 15 -566.125
    -10 -4 15 -216.082
    -10 -4 15 -667.053
    -10 4 14 13456.8
    -10 -4 14 17511.4
    -10 -4 14 14015.9
    -10 4 13 -203.168
    -10 -4 13 -915.936
    -10 -4 13 -959.639
    -10 4 12 64643.3
    -10 -4 12 64550.4
    -10 4 12 77528
    -10 -4 11 132.358
    -10 4 11 -757.194
    -10 4 11 -186.16
    -10 -4 11 237.146
    -10 -4 10 30935.6
    -10 4 10 31315.6
    -10 -4 10 30594.1
    -10 4 10 26176.7
    -10 4 9 2491.56
    -10 -4 9 1707.06
    -10 4 9 3697.59
    -10 -4 9 1857.44
    -10 -4 8 67274.5
    -10 4 8 69832.4
    -10 -4 8 56863.3
    -10 4 8 64253.9
    -10 4 7 1066.54
    -10 -4 7 1169.39
    -10 4 7 2118.02
    -10 -4 7 1944.2
    -10 -4 6 169179
    -10 4 6 155881
    -10 -4 6 150863
    -10 4 6 156380
    10 4 -5 795.031
    -10 4 5 42.6696
    -10 -4 5 738.968
    -10 4 5 182.81
    -10 -4 5 177.382
    -10 4 4 48997.8
    -10 -4 4 56857.3
    -10 -4 4 53578
    -10 4 4 59251
    10 4 -4 51680.6
    10 4 -3 3003.92
    -10 4 3 4611.29
    -10 -4 3 4600.55
    -10 4 3 3815.98
    -10 -4 3 3372.84
    -10 4 3 4549.55
    -10 -4 2 190219
    -10 4 2 187295
    -10 -4 2 197818
    -10 4 1 577.657
    -10 -4 1 83.5361
    -10 4 1 -110.583
    10 4 -1 720.129
    -10 -4 1 511.705
    -10 4 1 507.159
    -10 -4 0 110340
    -10 4 0 119504
    -10 4 0 102967
    10 4 0 117404
    -10 -4 0 120016
    -10 -4 -1 33.1975
    -10 4 -1 265.089
    10 4 1 407.126
    -10 -4 -1 1195.19
    -10 4 -1 459.745
    -10 4 -2 105594
    -10 4 -2 96566.7
    -10 -4 -2 90073.6
    10 4 2 97610
    -10 4 -2 100411
    -10 4 -3 2336.51
    -10 4 -3 2491.99
    10 4 3 1501.44
    -10 -4 -3 2229.05
    -10 4 -3 2435.29
    -10 -4 -3 1828.86
    -10 4 -4 167654
    -10 4 -4 172324
    -10 -4 -4 166140
    -10 -4 -4 157728
    10 4 4 158183
    -10 4 -4 164865
    -10 -4 -5 -84.6141
    -10 4 -5 211.498
    10 4 5 -268.245
    -10 4 -5 283.374
    -10 4 -5 373.586
    -10 4 -6 144714
    -10 4 -6 135671
    -10 -4 -6 145713
    10 4 6 141425
    -10 4 -6 141575
    -10 -4 -7 644.087
    -10 4 -7 -98.042
    10 4 7 284.547
    -10 4 -7 -146.908
    -10 4 -7 -437.764
    -10 4 -8 48795.3
    -10 -4 -8 54743.5
    10 4 8 58197.2
    -10 4 -8 54998.3
    -10 -4 -9 973.909
    10 4 9 1198.45
    -10 4 -9 3318.74
    -10 4 -9 3107.01
    10 4 10 154591
    -10 4 -10 128147
    -10 -4 -10 144589
    -10 4 -10 141610
    -10 4 -11 119.794
    10 4 11 876.186
    -10 -4 -11 1031.05
    -10 4 -11 1655.35
    10 4 12 46827
    -10 4 -12 44062.4
    -10 -4 -12 41391.7
    -10 4 -12 47468.6
    -10 4 -13 -1153.71
    -10 -4 -13 554.002
    -10 4 -14 45193.3
    -10 -4 -14 43317
    -10 4 -15 1960.56
    -10 -4 -15 432.906
    -10 4 -16 50681.9
    -10 -6 15 1570.01
    -10 6 14 25000.8
    -10 -6 14 23467.2
    -10 -6 14 29400.1
    -10 -6 13 180.189
    -10 6 13 3244.43
    -10 -6 13 2263.53
    -10 -6 12 55985.2
    -10 6 12 47190
    -10 -6 11 -1081.3
    -10 6 11 -258.878
    -10 6 11 280.757
    -10 6 10 58713
    -10 -6 10 65749.5
    -10 6 10 72137.3
    -10 6 9 3926.3
    -10 -6 9 5733.38
    -10 6 9 3410.24
    -10 6 8 94759.8
    -10 -6 8 100917
    -10 6 8 101544
    -10 -6 7 2146.15
    -10 6 7 1495.73
    -10 6 7 2587.59
    -10 6 6 116139
    -10 6 6 123059
    -10 -6 6 122258
    10 6 -6 111982
    10 6 -5 851.19
    -10 6 5 1527.03
    -10 6 5 2373.84
    -10 -6 5 1653.61
    -10 6 4 143398
    -10 6 4 139877
    -10 -6 4 145544
    -10 6 3 1005.37
    10 6 -3 373.274
    -10 6 3 62.0901
    -10 6 3 680.573
    -10 -6 3 -562.986
    10 6 -2 193433
    -10 6 2 175710
    -10 6 2 177203
    -10 6 1 2758.84
    10 6 -1 4120.87
    -10 6 1 2579.87
    -10 -6 0 254335
    -10 6 0 261855
    10 6 0 236421
    -10 6 0 259630
    -10 6 -1 6597.08
    10 6 1 8071.41
    -10 -6 -1 7608.57
    -10 6 -1 6776.27
    -10 6 -2 129652
    -10 -6 -2 125360
    10 6 2 121341
    -10 -6 -2 116480
    -10 6 -2 120048
    10 6 3 1050.53
    -10 6 -3 -84.3776
    -10 -6 -3 58.4695
    -10 -6 -3 121.728
    -10 6 -3 229.966
    -10 6 -4 190370
    -10 6 -4 189515
    -10 -6 -4 184691
    10 6 4 187885
    -10 -6 -5 5546.7
    -10 6 -5 5760.44
    -10 6 -5 4414.34
    10 6 5 5034.44
    -10 6 -5 6177.04
    -10 6 -6 82428.5
    -10 -6 -6 75738.3
    10 6 6 74315.4
    -10 6 -6 77154.7
    -10 -6 -7 9146.21
    10 6 7 8259.82
    -10 6 -7 6424.71
    -10 6 -7 6726.81
    -10 6 -8 74859.1
    10 6 8 74361.3
    -10 6 -8 74533
    -10 -6 -9 151.656
    10 6 9 -545.686
    -10 6 -9 34.9246
    -10 6 -9 783.532
    -10 6 -10 54806.8
    -10 -6 -10 59255.3
    10 6 10 60090.5
    -10 6 -10 52960.8
    -10 -6 -11 7178.5
    10 6 11 8607.88
    -10 6 -11 8005.84
    -10 -6 -12 33516.1
    -10 6 -12 38008.9
    -10 -6 -13 1701.62
    -10 6 -13 2102.99
    10 6 14 22431.7
    -10 -6 -14 18377
    -10 8 13 -2164.74
    -10 8 12 26208
    -10 -8 12 27188.5
    -10 8 11 5225.67
    -10 -8 11 6065.27
    -10 8 10 27311.9
    -10 8 10 29639.9
    -10 -8 10 27186.2
    -10 8 9 1266.31
    -10 -8 9 1919.41
    -10 8 8 50782.9
    -10 8 8 52547.7
    -10 -8 8 51826.3
    -10 8 7 840.565
    -10 -8 7 813.388
    -10 8 7 817.728
    -10 8 6 87177.7
    -10 8 6 85103.1
    -10 -8 6 89607.4
    10 8 -6 78044.1
    10 8 -5 5575.1
    -10 -8 5 5202.07
    -10 8 5 5623.69
    -10 8 4 77152.5
    -10 -8 4 69702.8
    10 8 -4 70549.4
    -10 8 3 7586.63
    10 8 -3 4958.78
    -10 8 3 8986.56
    -10 -8 3 7451.59
    -10 8 2 109047
    10 8 -2 99621
    -10 8 2 104271
    10 8 -2 109131
    -10 8 1 4859.56
    10 8 -1 4808.46
    -10 8 1 5504.25
    10 8 -1 3902.12
    -10 8 0 84855.3
    10 8 0 72197.9
    -10 8 0 73230.3
    -10 8 -1 209.12
    10 8 1 565.67
    -10 8 -1 27.244
    -10 8 -2 96934.1
    10 8 2 91647.1
    -10 8 -2 92932.6
    -10 8 -3 27893.2
    10 8 3 26772.2
    -10 8 -3 29097.7
    10 8 4 71202
    -10 8 -4 66734.9
    10 8 5 1216.06
    -10 8 -5 1592.94
    -10 -8 -5 1178.93
    -10 -8 -6 85476.8
    10 8 6 93287.8
    -10 -8 -7 6517.54
    10 8 7 6774.85
    -10 8 -7 8546.9
    -10 -8 -8 31004.7
    10 8 8 27107.3
    -10 8 -8 35781.6
    -10 -8 -9 21009.3
    10 8 9 20296.6
    -10 8 -9 17211.2
    10 8 10 39566.7
    -10 8 -10 42645.4
    -10 -8 -11 1481.47
    10 8 11 3418.84
    -10 8 -11 1173.99
    -10 -8 -12 25485
    10 8 12 20548.9
    -10 8 -12 24666.4
    -10 -8 -13 4198.36
    10 8 13 5503.9
    -10 10 11 3356.36
    -10 -10 9 -162.619
    -10 -10 8 15363
    -10 10 8 20102.3
    -10 10 7 1134.39
    -10 -10 7 -152.54
    -10 -10 6 19773.6
    10 10 -6 15748.8
    -10 10 6 17988.7
    10 10 -5 1667.24
    -10 10 5 331.702
    -10 -10 5 124.659
    -10 10 4 26648.9
    -10 -10 4 23616
    10 10 -4 24777.4
    10 10 -3 285.017
    -10 10 3 -228.467
    -10 -10 3 908.579
    -10 10 2 18997.2
    10 10 -2 16843.5
    -10 10 2 20290.3
    10 10 -2 17936.2
    -10 10 1 585.113
    10 10 -1 1456.81
    -10 10 1 499.624
    10 10 -1 1109.25
    10 10 0 36643.1
    10 10 0 44248.5
    -10 10 0 36676.5
    10 10 1 1552.77
    10 10 1 3220.34
    10 10 2 14295.8
    -10 10 -2 15244.1
    10 10 3 351.032
    -10 10 -3 307.406
    10 10 4 32478.3
    -10 10 -4 30495.3
    10 10 5 -1367.66
    -10 10 -5 -256.281
    10 10 6 19466.6
    -10 10 -6 19985.9
    10 10 7 41.0062
    -10 10 -7 -1406.04
    10 10 8 39487.3
    -10 10 -8 40691.4
    10 10 9 879.548
    -10 10 -9 535.434
    10 12 -5 -122.735
    10 12 -4 20928
    -10 -12 3 608.876
    10 12 -3 -288.648
    10 12 -2 20502.1
    10 12 -2 20559.1
    -10 12 1 1006.99
    10 12 -1 944.42
    10 12 -1 911.49
    -10 12 0 13001.3
    10 12 0 16146
    10 12 0 12643.8
    10 12 1 1506.18
    10 12 1 -942.168
    -10 12 -1 85.9182
    10 12 2 31944.1
    10 12 2 33534.6
    -10 12 -2 28641.9
    10 12 3 5566.77
    -10 12 -3 5286.73
    -10 12 -4 13806.1
    -11 1 16 -1081.42
    -11 1 15 23274.4
    -11 -1 15 22658
    -11 -1 15 28186.8
    -11 1 14 1539.02
    -11 -1 14 3442.63
    -11 1 14 1531.53
    -11 -1 14 2725.64
    -11 1 13 78882.4
    -11 -1 13 79378
    -11 1 13 75471.9
    -11 -1 13 81430.2
    -11 1 12 220.355
    -11 -1 12 383.312
    -11 1 12 704.463
    -11 -1 12 2319.02
    -11 1 11 75603.4
    -11 -1 11 71720.5
    -11 1 11 66924.4
    -11 -1 11 76713.1
    -11 1 10 399.67
    -11 -1 10 2891.7
    -11 1 10 2409.36
    -11 -1 10 3385.06
    -11 1 9 49344.9
    -11 -1 9 47689.2
    -11 1 9 53767.9
    -11 -1 9 51104.6
    -11 1 8 168.007
    -11 -1 8 -161.961
    -11 1 8 521.727
    -11 -1 8 -361.921
    -11 1 7 154361
    -11 1 7 158428
    -11 -1 7 143232
    -11 -1 6 498.473
    -11 1 6 182.978
    -11 1 6 1178.64
    -11 -1 6 162.647
    -11 1 5 86150.6
    -11 -1 5 82144.7
    -11 1 5 85630.8
    -11 -1 5 82875.3
    -11 1 4 519.188
    -11 -1 4 844.888
    -11 1 4 655.19
    -11 -1 4 736.004
    -11 1 3 70128.6
    -11 -1 3 70404.5
    -11 1 3 67763.7
    -11 -1 3 69072.3
    -11 1 2 1441.54
    -11 1 2 3195.81
    -11 -1 2 2776.54
    -11 -1 2 2580.97
    -11 -1 1 159089
    -11 1 1 156728
    -11 -1 1 157130
    -11 1 0 882.054
    -11 1 0 1694.34
    -11 -1 0 478.648
    -11 -1 0 704.266
    -11 1 0 1079.99
    -11 -1 0 2028.92
    -11 1 -1 33872.4
    -11 1 -1 33981.1
    -11 -1 -1 30073.9
    -11 1 -1 35876.5
    -11 -1 -1 31543.2
    -11 -1 -1 35024.6
    -11 1 -2 23958.7
    -11 1 -2 26854.1
    -11 -1 -2 25844.1
    -11 1 -2 25300.1
    -11 -1 -2 26347.8
    -11 -1 -2 26581.9
    -11 1 -3 71306.4
    -11 1 -3 69796.2
    -11 -1 -3 73033.7
    11 1 3 70816.9
    -11 -1 -3 70252.5
    11 1 4 515.95
    -11 -1 -4 349.896
    -11 1 -4 235.028
    -11 1 -4 -123.719
    -11 -1 -4 -613.329
    11 1 5 140802
    -11 1 -5 142850
    -11 -1 -5 138553
    -11 1 -5 135150
    -11 -1 -5 127418
    -11 1 -6 18266.9
    -11 -1 -6 21957.1
    -11 1 -6 20300.4
    -11 -1 -6 24494
    11 1 6 20595.1
    -11 1 -7 31703.6
    -11 1 -7 33241.1
    -11 -1 -7 36846.2
    -11 1 -8 4963.55
    -11 -1 -8 3879.85
    -11 1 -9 93622.7
    -11 -1 -9 99373.2
    -11 1 -10 11523.8
    -11 -1 -10 11194.9
    -11 1 -11 72350.8
    -11 -1 -11 58557.5
    -11 1 -12 4375.25
    -11 -1 -12 8267.61
    -11 1 -13 23961.5
    -11 -1 -13 27162.3
    -11 1 -14 1734.67
    -11 -1 -14 1944.32
    -11 1 -15 45340.9
    -11 -1 -15 61093.6
    -11 -3 16 -1062.6
    -11 3 15 22860.6
    -11 -3 15 25780.1
    -11 -3 15 23548.5
    -11 3 14 -760.878
    -11 -3 14 1784.83
    -11 -3 14 -167.055
    -11 -3 13 78430.8
    -11 3 13 76162.8
    -11 -3 13 67778.9
    -11 3 13 68784.8
    -11 3 12 -11.2338
    -11 -3 12 1690.66
    -11 3 12 1041.29
    -11 -3 12 1950.89
    -11 3 11 88108.3
    -11 -3 11 88673.9
    -11 3 11 84086.7
    -11 -3 10 1521.45
    -11 3 10 1479.97
    -11 3 10 585.509
    -11 -3 10 552.472
    -11 3 9 82794.2
    -11 -3 9 85720.5
    -11 3 9 85634.1
    -11 -3 9 84626.1
    -11 3 8 13633.4
    -11 -3 8 13649.5
    -11 3 8 17612.2
    -11 -3 8 16952.5
    -11 3 7 143696
    -11 -3 7 144284
    -11 3 7 151282
    -11 -3 7 148966
    -11 3 6 11094.5
    -11 -3 6 11159.1
    -11 3 6 12758.8
    -11 -3 6 7258.85
    -11 3 5 109431
    -11 -3 5 105433
    -11 3 5 106633
    -11 -3 5 106985
    11 3 -4 4724.03
    -11 -3 4 4085.35
    -11 3 4 5237.19
    -11 3 4 4626.22
    -11 -3 4 3624.17
    -11 3 3 115527
    11 3 -3 115743
    -11 3 3 119852
    -11 -3 3 111824
    -11 3 2 43656.9
    -11 -3 2 45782
    -11 3 2 44370.2
    -11 -3 2 42447.4
    -11 3 2 39312.3
    -11 3 1 226492
    -11 -3 1 224591
    -11 3 1 236400
    -11 -3 1 242963
    -11 3 1 226150
    -11 -3 0 3226.32
    -11 -3 0 2619.09
    -11 3 0 4754.97
    -11 -3 0 3714.15
    -11 3 0 5371.78
    -11 3 -1 163943
    -11 -3 -1 144739
    -11 3 -1 127895
    11 3 1 148400
    -11 -3 -1 142444
    -11 3 -1 153673
    11 3 2 32674.3
    -11 3 -2 34084.4
    -11 3 -2 36690.3
    -11 -3 -2 30874.4
    -11 -3 -2 33768.7
    -11 3 -2 38033.7
    -11 3 -3 135980
    -11 3 -3 125783
    -11 -3 -3 122021
    -11 -3 -3 131213
    11 3 3 128807
    -11 3 -3 131123
    -11 3 -4 4218.16
    11 3 4 2636.95
    -11 3 -4 4105.18
    -11 -3 -4 3157.94
    -11 3 -4 5106.69
    -11 -3 -4 3430.21
    -11 3 -5 150039
    -11 3 -5 163459
    -11 -3 -5 139803
    -11 -3 -5 142235
    11 3 5 142693
    -11 3 -5 154602
    -11 -3 -6 682.194
    -11 3 -6 1215.62
    11 3 6 582.968
    -11 3 -6 1198.97
    -11 3 -6 1006.69
    -11 3 -7 57089.2
    -11 3 -7 57268.9
    -11 -3 -7 50857.5
    11 3 7 57923.3
    -11 3 -7 53691.5
    -11 -3 -8 1206.77
    -11 3 -8 921.3
    11 3 8 786.14
    -11 3 -8 305.633
    -11 3 -8 -39.8872
    -11 3 -9 62946.3
    -11 -3 -9 64144.7
    11 3 9 71678.5
    -11 3 -9 68216.6
    -11 3 -10 544.619
    -11 -3 -10 -151.308
    -11 3 -11 76735.4
    -11 -3 -11 72095.4
    -11 3 -12 -31.7769
    -11 -3 -12 500.786
    -11 3 -13 23357.8
    -11 -3 -13 20408.8
    -11 3 -14 271.681
    -11 -3 -14 -500.951
    -11 3 -15 40001.1
    -11 -5 15 9621.67
    -11 -5 14 5412.03
    -11 -5 14 4377.69
    -11 5 14 5165
    -11 -5 13 22137.7
    -11 5 13 23858.6
    -11 -5 12 1508.87
    -11 5 12 -116.419
    -11 5 12 -1193.33
    -11 -5 12 257.967
    -11 5 11 15017.5
    -11 -5 11 14065
    -11 5 11 14815.1
    -11 -5 11 17988.7
    -11 5 10 -280.787
    -11 -5 10 -139.984
    -11 5 10 -39.5444
    -11 -5 10 -826.38
    -11 5 9 15101.8
    -11 -5 9 11049.2
    -11 5 9 12897.4
    -11 -5 9 13232.4
    -11 5 8 3279.07
    -11 -5 8 4533.69
    -11 5 8 3969.24
    -11 -5 8 3655.49
    -11 -5 7 72083
    -11 5 7 73441.8
    -11 -5 7 65171.3
    -11 5 7 63489
    -11 -5 6 448.395
    -11 5 6 -755.199
    -11 -5 6 630.97
    -11 5 6 -611.779
    -11 5 5 45516.6
    -11 -5 5 63131.8
    11 5 -4 3736.11
    -11 5 4 4046.75
    -11 5 4 2506.64
    -11 -5 4 5547.64
    -11 -5 4 2559.22
    11 5 -3 83068.6
    -11 5 3 75409.7
    -11 5 3 73333.5
    -11 -5 3 74873.5
    -11 -5 3 78845.8
    -11 5 2 2131.58
    -11 -5 2 2041.83
    -11 -5 2 2943.69
    -11 5 2 2445.25
    -11 5 1 134778
    11 5 -1 130477
    -11 -5 1 137190
    -11 5 1 134234
    -11 5 0 1081.21
    -11 -5 0 593.186
    11 5 0 -53.8587
    -11 -5 0 476.133
    -11 5 0 1118.02
    -11 5 -1 100191
    -11 -5 -1 100869
    11 5 1 99165.2
    -11 -5 -1 105233
    -11 5 -1 87751.8
    -11 5 -2 1043.09
    11 5 2 916.931
    -11 -5 -2 1258.2
    -11 -5 -2 745.442
    -11 5 -2 1686.01
    -11 5 -3 147024
    -11 5 -3 145487
    -11 -5 -3 142096
    11 5 3 141703
    -11 -5 -3 135287
    -11 5 -3 142513
    -11 5 -4 640.378
    -11 5 -4 62.1976
    11 5 4 828.055
    -11 -5 -4 -347.779
    -11 5 -4 -880.476
    -11 -5 -4 527.567
    -11 5 -5 198940
    -11 5 -5 206611
    -11 -5 -5 201272
    11 5 5 201540
    -11 5 -5 201385
    -11 5 -6 15806.9
    -11 -5 -6 19813.3
    11 5 6 17807.3
    -11 5 -6 14492.4
    -11 5 -6 17060.8
    -11 5 -7 102967
    -11 5 -7 103298
    -11 -5 -7 109498
    11 5 7 108400
    -11 5 -7 110793
    -11 -5 -8 880.51
    11 5 8 326.221
    -11 5 -8 701.296
    -11 5 -8 935.164
    -11 5 -9 109998
    -11 -5 -9 107650
    11 5 9 123918
    -11 5 -9 125260
    -11 -5 -10 4239.3
    11 5 10 5479.76
    -11 5 -10 4252.61
    -11 5 -10 5425.59
    11 5 11 99710.9
    -11 5 -11 97934.1
    -11 -5 -11 95833.1
    -11 5 -11 94170.7
    -11 -5 -12 2684.84
    11 5 12 2015.21
    -11 5 -12 2353.12
    -11 5 -12 902.867
    -11 5 -13 44380.1
    -11 -5 -13 46282.1
    -11 5 -13 52360.6
    -11 -5 -14 1016.08
    -11 5 -14 -468.93
    -11 -7 13 28713.9
    -11 7 13 26541.2
    -11 -7 13 24392.5
    -11 -7 12 706.097
    -11 7 12 -1112.53
    -11 7 11 41695.5
    -11 -7 11 50313.9
    -11 7 11 44466.1
    -11 7 10 625.268
    -11 -7 10 625.653
    -11 7 10 1779.53
    -11 7 9 40886.6
    -11 -7 9 46596.1
    -11 7 9 41289.9
    -11 7 8 344.707
    -11 7 8 552.177
    -11 -7 8 599.676
    -11 7 7 88395.1
    -11 7 7 99736.3
    -11 -7 7 88408.1
    -11 7 6 2021.3
    -11 -7 6 1352.19
    -11 7 6 2817.32
    -11 7 5 82419.2
    -11 -7 5 82370.7
    11 7 -5 84618.6
    11 7 -4 929.982
    -11 -7 4 1041.51
    -11 7 4 1126.64
    -11 7 3 115843
    -11 -7 3 110359
    11 7 -3 111238
    11 7 -2 1066.11
    -11 7 2 2241.41
    -11 7 2 1900.89
    -11 7 1 172768
    11 7 -1 174358
    -11 7 1 182082
    -11 -7 0 5814.51
    -11 7 0 4221.36
    11 7 0 3493.65
    -11 7 0 5539
    -11 7 -1 93354.9
    -11 -7 -1 90842.8
    11 7 1 99590.8
    -11 7 -1 101905
    -11 7 -2 3409.8
    11 7 2 1218.57
    -11 -7 -2 1181.19
    -11 -7 -2 2346.09
    -11 7 -2 3098.08
    -11 7 -3 119132
    -11 -7 -3 109579
    11 7 3 117479
    -11 7 -3 111398
    -11 7 -4 995.239
    11 7 4 1210.05
    -11 -7 -4 823.41
    -11 7 -4 -15.2772
    -11 7 -5 103203
    -11 7 -5 106112
    -11 -7 -5 89909.3
    11 7 5 95462.7
    -11 7 -5 95585.8
    -11 7 -6 -46.1078
    11 7 6 518.94
    -11 7 -6 110.704
    -11 -7 -6 213.76
    -11 -7 -7 65712.8
    11 7 7 68863.2
    -11 7 -7 61000.7
    -11 -7 -8 2122.53
    11 7 8 -91.4859
    -11 7 -8 1658.76
    -11 -7 -9 71433.8
    11 7 9 66175.1
    -11 7 -9 62561.4
    -11 -7 -10 931.917
    11 7 10 3276.76
    -11 7 -10 855.601
    -11 -7 -11 32986
    11 7 11 39544
    -11 7 -11 37903.4
    -11 -7 -12 387.877
    11 7 12 -1061.24
    -11 7 -12 1130.24
    -11 -7 -13 14118.4
    11 7 13 13799.6
    -11 9 12 2284.85
    -11 9 11 10780.3
    -11 9 10 1400.96
    -11 -9 10 1435.36
    -11 9 9 11754.5
    -11 -9 9 10908.1
    -11 -9 8 -1102.37
    -11 9 8 1025.91
    -11 -9 7 14196.3
    -11 9 7 15737.6
    -11 9 6 3425.03
    -11 -9 6 3152.29
    -11 -9 5 19206.3
    -11 9 5 22502.7
    11 9 -5 25268
    -11 -9 4 433.306
    11 9 -4 1178.08
    -11 9 4 -712.736
    -11 -9 3 19249.2
    -11 9 3 23895.1
    11 9 -3 21907.5
    11 9 -2 334.666
    -11 9 2 161.915
    11 9 -2 4.17498
    11 9 -1 31225.7
    -11 9 1 30414.5
    11 9 -1 26530
    -11 9 1 26809.3
    11 9 0 745.846
    -11 9 0 224.358
    11 9 0 575.009
    -11 9 0 1414.58
    -11 9 -1 56634.2
    11 9 1 50306.8
    -11 9 -1 48328.2
    -11 9 -2 -679.335
    11 9 2 758.668
    -11 9 -2 -228.441
    11 9 3 45571.5
    -11 9 -3 40826
    11 9 4 6667.33
    -11 9 -4 6650.59
    11 9 5 55285.1
    -11 9 -5 57550.7
    11 9 6 1474.01
    -11 9 -6 141.457
    11 9 7 32979.2
    -11 9 -7 34311.9
    11 9 8 4848.37
    -11 9 -8 5144.87
    11 9 9 35538.7
    -11 9 -9 31916.5
    11 9 10 241.985
    -11 9 -10 -103.306
    11 9 11 36229
    -11 11 8 -171.44
    -11 11 7 20414.2
    -11 11 6 2234.22
    -11 -11 6 2175.44
    -11 -11 5 26724.8
    -11 11 5 28958.6
    11 11 -4 719.453
    -11 -11 4 1248.04
    -11 11 4 1773.56
    -11 -11 3 25060.3
    -11 11 3 28128
    11 11 -3 27525
    11 11 -2 1510.26
    11 11 -1 20764.7
    11 11 -1 25087.5
    11 11 0 10572.2
    11 11 0 7961.87
    -11 11 0 6084.34
    11 11 1 24131.8
    11 11 1 20135
    -11 11 -1 23435.8
    11 11 2 -190.698
    11 11 2 -521.108
    -11 11 -2 -111.979
    11 11 3 19004.5
    11 11 3 16868.6
    -11 11 -3 16558.2
    11 11 4 481.567
    -11 11 -4 980.154
    11 11 5 18239.7
    -11 11 -5 16697.6
    11 11 6 2577.64
    -11 11 -6 3811.52
    -12 0 15 -714.221
    -12 0 15 -356.489
    -12 0 14 26766.5
    -12 0 14 26083.4
    -12 0 13 -164.664
    -12 0 13 -621.94
    -12 0 12 53292.5
    -12 0 12 58438.6
    -12 0 11 -76.8447
    -12 0 11 -823.356
    -12 0 10 66368
    -12 0 10 60512.2
    -12 0 9 172.98
    -12 0 9 -311.915
    -12 0 8 96494.7
    -12 0 8 91732
    -12 0 7 665.975
    -12 0 7 -644.71
    -12 0 6 132038
    -12 0 6 126289
    -12 0 5 948.594
    -12 0 4 52509.7
    -12 0 4 54381.1
    -12 0 3 -370.655
    -12 0 3 953.444
    -12 0 2 112455
    -12 0 2 119789
    -12 0 1 117.008
    -12 0 1 -416.429
    -12 0 0 207674
    -12 0 0 219985
    -12 0 0 205659
    -12 0 -1 -64.5864
    -12 0 -1 402.949
    -12 0 -1 -193.763
    -12 0 -2 59150.6
    -12 0 -2 59002.5
    -12 0 -2 62433.4
    -12 0 -3 -8.47663
    -12 0 -3 -51.8073
    -12 0 -4 215548
    -12 0 -4 215076
    -12 0 -5 345.776
    -12 0 -5 349.473
    -12 0 -6 40799.1
    -12 0 -6 38225.9
    -12 0 -7 253.917
    -12 0 -8 49389.9
    -12 0 -9 293.619
    -12 0 -10 125597
    -12 0 -11 -643.271
    -12 0 -12 63071.2
    -12 0 -13 -1662.01
    -12 0 -14 44989.9
    -12 -2 16 38093.9
    -12 2 15 -773.725
    -12 -2 15 -108.838
    -12 -2 15 -627.474
    -12 2 14 47165.1
    -12 -2 14 44552.2
    -12 2 14 55622.9
    -12 -2 14 42982.6
    -12 2 13 -978.058
    -12 -2 13 296.345
    -12 2 13 805.36
    -12 -2 13 957.823
    -12 2 12 124089
    -12 -2 12 121995
    -12 2 12 130077
    -12 -2 12 127335
    -12 2 11 523.476
    -12 -2 11 2992.44
    -12 2 11 762.017
    -12 -2 11 1075.1
    -12 2 10 55726.6
    -12 -2 10 63062.5
    -12 2 10 53112.9
    -12 -2 10 60204.6
    -12 -2 9 897.1
    -12 2 9 16.26
    -12 2 9 52.2839
    -12 -2 9 773.433
    -12 2 8 138420
    -12 -2 8 142269
    -12 2 8 134940
    -12 -2 8 140627
    -12 -2 7 454.568
    -12 2 7 -145.26
    -12 2 7 -42.3136
    -12 -2 7 327.641
    -12 2 6 205051
    -12 -2 6 203444
    -12 2 6 195029
    -12 -2 6 209597
    -12 2 5 30.7823
    -12 -2 5 693.987
    -12 2 5 904.447
    -12 -2 5 648.089
    -12 2 4 112970
    -12 -2 4 112169
    -12 2 4 107218
    -12 -2 4 119772
    -12 2 3 8574.99
    -12 2 3 8096.18
    -12 -2 3 6267.71
    -12 -2 3 6919.36
    -12 2 2 249103
    -12 2 2 244250
    -12 -2 2 256407
    -12 -2 2 248151
    -12 2 1 660.75
    -12 -2 1 656.796
    -12 2 1 -119.178
    -12 -2 1 133.776
    -12 -2 0 91366.7
    -12 2 0 88257.9
    -12 -2 0 93595.2
    -12 -2 0 88975.5
    -12 -2 -1 3094.95
    -12 2 -1 1935.65
    -12 -2 -1 1382.04
    -12 2 -1 2024.24
    -12 -2 -1 3205.96
    -12 2 -2 70957.8
    -12 -2 -2 63062.1
    -12 2 -2 65405.9
    -12 -2 -2 65324
    12 2 2 68339.6
    -12 2 -3 4645.83
    12 2 3 2744.28
    -12 2 -3 3112.53
    -12 -2 -3 4578.81
    -12 -2 -3 2460.66
    -12 2 -4 100114
    -12 2 -4 92537.1
    -12 -2 -4 93231.8
    -12 -2 -4 99895.5
    12 2 4 97789.9
    -12 2 -5 120.471
    12 2 5 410.1
    -12 -2 -5 161.558
    -12 2 -5 -459.629
    -12 -2 -5 593.239
    -12 2 -6 91232.9
    -12 2 -6 91346.9
    -12 -2 -6 89953.3
    12 2 6 85784.5
    -12 -2 -7 131.571
    -12 2 -7 1055.82
    -12 2 -7 -455.382
    -12 2 -8 23608.1
    -12 -2 -8 25978.5
    -12 -2 -9 877.287
    -12 2 -9 688.276
    -12 2 -10 58164.3
    -12 -2 -10 61511.1
    -12 2 -11 -210.379
    -12 -2 -11 1756.61
    -12 2 -12 11434.7
    -12 -2 -12 12003.2
    -12 2 -13 1710.86
    -12 -2 -13 1930.1
    -12 2 -14 19284.8
    -12 -2 -14 14932.2
    -12 2 -15 1180.74
    -12 -4 15 1887.55
    -12 4 14 18265.2
    -12 -4 14 15880.5
    -12 -4 14 17648.9
    -12 4 13 -891.022
    -12 -4 13 -2.51207
    -12 4 13 -1165
    -12 -4 13 -349.208
    -12 4 12 20757.9
    -12 4 12 19536.6
    -12 -4 12 24822.7
    -12 -4 11 590.875
    -12 4 11 -342.479
    -12 4 11 839.337
    -12 -4 11 -738.211
    -12 4 10 17377.8
    -12 -4 10 18315.4
    -12 -4 10 16752.4
    -12 4 10 19456.8
    -12 4 9 2055.04
    -12 -4 9 3279.71
    -12 4 9 3052.34
    -12 -4 9 946.606
    -12 -4 8 46079.2
    -12 4 8 50822.7
    -12 -4 8 44809.1
    -12 4 8 49343.2
    -12 4 7 5085.49
    -12 -4 7 3704.89
    -12 4 7 3832.77
    -12 -4 7 4986.56
    -12 -4 6 58723.9
    -12 4 6 58190.3
    -12 -4 6 56491.4
    -12 4 6 53723.4
    -12 -4 5 1898.73
    -12 4 5 1377.49
    -12 4 5 1424.22
    -12 -4 5 1674.77
    -12 4 4 39591.5
    -12 -4 4 45649.7
    -12 -4 4 41463.8
    -12 4 4 38361.7
    12 4 -3 25899
    -12 4 3 28083.6
    -12 -4 3 24913.5
    -12 -4 3 26052.9
    -12 4 3 28362.5
    -12 4 2 82633.8
    -12 -4 2 86023.6
    -12 4 1 24190.8
    -12 -4 1 21523.5
    -12 4 1 28082.1
    -12 -4 1 22618
    -12 -4 0 131650
    -12 4 0 133940
    -12 -4 0 135924
    -12 4 0 134688
    -12 4 -1 15601.8
    -12 -4 -1 11985.9
    12 4 1 13842.9
    -12 4 -1 14297
    -12 -4 -1 12429.6
    -12 4 -2 72472.9
    -12 4 -2 68569.2
    -12 -4 -2 74137.4
    12 4 2 73479
    -12 -4 -2 73265
    -12 4 -2 78415.9
    -12 4 -3 27454.9
    -12 4 -3 32305.6
    -12 -4 -3 26178.6
    -12 -4 -3 25820
    12 4 3 28011
    -12 4 -3 29307.9
    -12 4 -4 206822
    -12 4 -4 198367
    -12 -4 -4 185571
    -12 -4 -4 187754
    12 4 4 192808
    -12 4 -4 192754
    -12 4 -5 7902.86
    12 4 5 4650.77
    -12 4 -5 6932.92
    -12 4 -5 5439.13
    -12 -4 -5 4525.72
    -12 4 -6 78418.1
    -12 4 -6 77245.8
    -12 -4 -6 73739.1
    12 4 6 79878.8
    -12 4 -6 82831.4
    -12 -4 -7 5302.62
    -12 4 -7 3552.99
    12 4 7 4121.73
    -12 4 -7 4574.03
    -12 4 -7 4672.84
    -12 4 -8 109271
    -12 4 -8 104198
    -12 -4 -8 108831
    12 4 8 106780
    -12 4 -8 110562
    -12 -4 -9 7058.81
    12 4 9 9863.02
    -12 4 -9 8277.96
    -12 4 -9 10564.7
    -12 4 -10 116842
    -12 -4 -10 130008
    -12 4 -10 129819
    -12 -4 -11 16.5955
    -12 4 -11 -698.796
    -12 4 -12 72373.9
    -12 -4 -12 69780.2
    -12 -4 -13 -750.973
    -12 4 -13 -1548.86
    -12 4 -14 48294.3
    -12 -4 -14 31867.1
    -12 -6 13 1458.81
    -12 6 13 689.72
    -12 -6 13 801.902
    -12 -6 12 34706.3
    -12 6 12 29821.3
    -12 6 12 44538.4
    -12 -6 12 37825.4
    -12 -6 11 1348.37
    -12 6 11 932.738
    -12 6 11 2840.41
    -12 -6 11 2805.18
    -12 6 10 24331
    -12 -6 10 25884.2
    -12 6 10 20667.1
    -12 -6 10 18350.8
    -12 6 9 -867.645
    -12 -6 9 133.05
    -12 6 9 -291.481
    -12 -6 9 -799.483
    -12 6 8 30767.3
    -12 -6 8 28189
    -12 6 8 28635.7
    -12 -6 8 24646.9
    -12 6 7 -1413.79
    -12 6 7 -586.848
    -12 -6 7 -273.98
    -12 -6 7 339.349
    -12 6 6 50590.1
    -12 6 6 51601.2
    -12 -6 6 48995.9
    -12 -6 6 44842.9
    -12 -6 5 4257.29
    -12 6 5 3222.57
    -12 -6 5 3639.58
    -12 6 4 35922.7
    -12 -6 4 39238.8
    -12 -6 4 31634.9
    12 6 -3 863.675
    -12 6 3 818.877
    -12 -6 3 929.137
    -12 -6 3 89.1369
    12 6 -2 91783.1
    -12 6 2 76431.1
    -12 -6 2 85287
    -12 -6 2 86620.9
    -12 6 1 7610.55
    -12 -6 1 6883.69
    -12 6 1 5435.8
    -12 -6 0 79900.9
    -12 6 0 78160.9
    12 6 0 72810.2
    -12 -6 0 81476.8
    -12 6 0 83465.9
    -12 6 -1 10056.9
    -12 -6 -1 10032.8
    12 6 1 14665.6
    -12 -6 -1 13764.6
    -12 6 -2 89524.6
    -12 -6 -2 92080.2
    12 6 2 93594.4
    -12 6 -2 88902.6
    -12 6 -3 300.205
    12 6 3 1413.49
    -12 -6 -3 875.094
    -12 -6 -3 757.42
    -12 6 -3 1816.7
    -12 6 -4 93365.3
    -12 6 -4 95314.2
    -12 -6 -4 92355.8
    12 6 4 91673.1
    -12 6 -4 98414.7
    -12 6 -5 2154.16
    -12 6 -5 3165.73
    12 6 5 4622.43
    -12 6 -5 3061.93
    -12 -6 -5 3761.36
    -12 6 -6 123426
    -12 6 -6 112559
    -12 -6 -6 115669
    12 6 6 119866
    -12 6 -6 122822
    -12 -6 -7 4370.81
    -12 6 -7 3849.36
    12 6 7 3789.27
    -12 6 -7 4137.05
    -12 6 -8 47006.9
    -12 -6 -8 40899.5
    12 6 8 43425.4
    -12 6 -8 46695.9
    -12 -6 -9 491.06
    12 6 9 268.984
    -12 6 -9 635.461
    -12 6 -9 -1065.12
    -12 6 -10 87773
    -12 -6 -10 85440.1
    12 6 10 95985.4
    -12 6 -10 92557.3
    -12 -6 -11 5541.92
    12 6 11 4975.6
    -12 6 -11 4637.01
    -12 -6 -12 34471.5
    -12 6 -12 35239.7
    -12 -6 -13 -135.388
    -12 8 12 19939.8
    -12 8 11 -593.435
    -12 -8 11 834.038
    -12 -8 10 19990.2
    -12 8 10 13095.6
    -12 8 9 806.1
    -12 -8 9 2249.03
    -12 8 8 23298.7
    -12 -8 8 20968.9
    -12 -8 7 1112.75
    -12 8 7 -470.979
    -12 8 6 38038
    -12 -8 6 28757.5
    -12 8 5 1669.52
    -12 -8 5 2027.55
    -12 8 4 33355
    -12 -8 4 35881.2
    12 8 -3 3946.08
    -12 -8 3 4988.22
    -12 8 3 4820.6
    -12 8 2 47254.7
    12 8 -2 42693.8
    12 8 -1 434.739
    -12 8 1 351.747
    12 8 -1 -75.0944
    -12 8 0 57251.8
    12 8 0 57276
    -12 8 0 58324.5
    -12 8 -1 646.986
    12 8 1 145.685
    -12 -8 -1 570.985
    -12 8 -1 32.609
    -12 8 -2 39451
    12 8 2 32245.8
    -12 8 -2 30597.6
    -12 8 -3 1671.47
    12 8 3 1344.83
    -12 8 -3 198.555
    -12 8 -4 90236.5
    12 8 4 77115.4
    -12 8 -4 76875.8
    12 8 5 1543.47
    -12 8 -5 -357.163
    12 8 6 36717.2
    -12 8 -6 33834
    12 8 7 298.5
    -12 8 -7 573.015
    -12 -8 -7 483.238
    -12 -8 -8 54900.9
    12 8 8 57064.7
    -12 8 -8 48430.2
    -12 -8 -9 4466.31
    12 8 9 6566.69
    -12 8 -9 5922.64
    -12 -8 -10 33918.2
    12 8 10 38375.9
    -12 8 -10 37325.9
    -12 -8 -11 -1291.43
    12 8 11 840.075
    -12 -8 -12 27621
    12 8 12 28679.5
    -12 10 9 -431.218
    -12 10 8 17419.1
    -12 -10 7 -106.957
    -12 10 7 921.714
    -12 -10 6 23686
    -12 10 6 24505
    -12 -10 5 4026.44
    -12 10 5 2359.69
    -12 10 4 15404.9
    -12 -10 4 19659.5
    12 10 -3 3240.16
    -12 10 3 3485.3
    -12 -10 3 2245.05
    -12 10 2 36864.4
    12 10 -2 36142.1
    -12 -10 2 36045.5
    12 10 -1 10701
    -12 10 1 7364.66
    12 10 -1 7299.99
    12 10 0 22526.8
    -12 10 0 17882.9
    12 10 0 15684.5
    12 10 1 11906.2
    -12 10 -1 9084.7
    12 10 1 9465.65
    -12 10 -1 8774.56
    12 10 2 36075.6
    -12 10 -2 34097.2
    12 10 3 -337.617
    -12 10 -3 22.5652
    12 10 4 20745.6
    -12 10 -4 17274.2
    12 10 5 2627.26
    -12 10 -5 1905.2
    12 10 6 31009.4
    -12 10 -6 33083
    12 10 7 2150.87
    -12 10 -7 1281.16
    12 10 8 28748.3
    12 12 -2 19482.9
    12 12 -1 -2101.09
    12 12 0 21787.5
    12 12 1 298.588
    -12 12 -2 7505.4
    -13 -1 16 714.939
    -13 1 15 11294.3
    -13 1 15 15264.9
    -13 -1 15 11513.6
    -13 1 14 4022.33
    -13 -1 14 2784.59
    -13 1 14 929.95
    -13 -1 14 3292.69
    -13 1 13 45735.9
    -13 -1 13 50163
    -13 1 13 52005.5
    -13 -1 13 47091.8
    -13 1 12 -1271.31
    -13 -1 12 1062.4
    -13 1 12 -3.83926
    -13 -1 12 1766.79
    -13 1 11 43502.5
    -13 -1 11 45966.2
    -13 1 11 40636.3
    -13 -1 11 47145.7
    -13 1 10 1337.64
    -13 -1 10 1858.38
    -13 1 10 1187.22
    -13 -1 10 2386.46
    -13 1 9 62119.1
    -13 -1 9 54787.4
    -13 1 9 57122.4
    -13 -1 9 61033.7
    -13 1 8 335.304
    -13 -1 8 81.4511
    -13 -1 8 33.231
    -13 1 7 152663
    -13 1 7 144613
    -13 -1 7 149525
    -13 -1 6 6010.28
    -13 1 6 5066.49
    -13 1 6 5907.03
    -13 -1 6 4468.76
    -13 1 5 107959
    -13 -1 5 110347
    -13 1 5 111779
    -13 -1 5 113581
    -13 1 4 13211
    -13 -1 4 10750.7
    -13 1 4 10238.9
    -13 -1 4 13460
    -13 1 3 164468
    -13 -1 3 159139
    -13 1 3 156203
    -13 -1 3 158443
    -13 1 2 956.633
    -13 -1 2 1623.03
    -13 1 2 735.078
    -13 -1 2 1099.99
    -13 1 1 214008
    -13 -1 1 210546
    -13 1 1 215996
    -13 -1 1 220022
    -13 -1 0 6257.94
    -13 -1 0 4948.98
    -13 1 0 7081.58
    -13 -1 0 8034.51
    -13 1 -1 109626
    -13 -1 -1 105463
    -13 1 -1 119067
    -13 -1 -1 117062
    -13 -1 -1 113914
    -13 1 -2 1235.41
    -13 1 -2 2508.91
    -13 -1 -2 1694.93
    -13 -1 -2 1992.57
    -13 -1 -2 1405.78
    -13 1 -3 138173
    -13 -1 -3 129444
    -13 1 -3 135017
    -13 -1 -3 140079
    -13 1 -4 4377.23
    -13 -1 -4 3276.19
    -13 1 -4 930.904
    -13 -1 -4 2541.77
    -13 1 -5 135688
    -13 -1 -5 136929
    -13 1 -5 134646
    -13 -1 -5 133255
    -13 1 -6 779.17
    -13 1 -6 1505.08
    -13 -1 -6 -241.742
    -13 1 -7 62821.8
    -13 -1 -7 64468.9
    -13 1 -8 741.623
    -13 -1 -8 -160.385
    -13 1 -9 82976.7
    -13 -1 -9 82932
    -13 1 -10 1451.59
    -13 -1 -10 311.154
    -13 1 -11 63775.2
    -13 -1 -11 61554.6
    -13 1 -12 707.356
    -13 -1 -12 -706.079
    -13 1 -13 18792.5
    -13 -1 -13 17682
    -13 1 -14 2584.42
    -13 -1 -14 1886.51
    -13 -3 15 21187.4
    -13 3 14 -706.959
    -13 -3 14 1000.57
    -13 3 14 -374.147
    -13 -3 14 805.647
    -13 -3 13 44819.9
    -13 3 13 46321.9
    -13 -3 13 51596.5
    -13 3 13 46931.2
    -13 3 12 1614.1
    -13 -3 12 2978.91
    -13 3 12 763.577
    -13 -3 12 2345.81
    -13 3 11 53345.2
    -13 -3 11 47994.1
    -13 3 11 53316.1
    -13 -3 11 46855.2
    -13 -3 10 361.54
    -13 3 10 -70.7645
    -13 3 10 1904.43
    -13 -3 10 1503.06
    -13 3 9 45833.7
    -13 -3 9 45497.8
    -13 3 9 48386.3
    -13 -3 9 46317.5
    -13 -3 8 461.024
    -13 3 8 1145.19
    -13 3 8 381.492
    -13 -3 8 -468.892
    -13 3 7 110844
    -13 -3 7 117030
    -13 3 7 120636
    -13 -3 7 123882
    -13 3 6 325.055
    -13 -3 6 299.173
    -13 3 6 696.112
    -13 -3 6 982.908
    -13 3 5 72682.7
    -13 -3 5 68109.1
    -13 3 5 71697.3
    -13 -3 5 68303.4
    -13 3 4 9849.6
    -13 3 4 8467.92
    -13 -3 4 11333.4
    -13 -3 4 12566.7
    -13 3 3 56041.9
    -13 -3 3 58889
    -13 -3 3 68121.6
    -13 -3 2 7447.69
    -13 3 2 9611.41
    -13 -3 2 9079.48
    -13 3 1 141317
    -13 -3 1 144956
    -13 -3 1 140211
    -13 -3 0 9409.14
    -13 3 0 14118.3
    -13 -3 0 12728.2
    -13 3 0 15321.8
    -13 -3 0 10849.3
    -13 -3 -1 62036.8
    -13 3 -1 63395.9
    -13 -3 -1 65495.8
    -13 3 -1 60267.8
    -13 -3 -1 67338.8
    -13 3 -2 7697.84
    13 3 2 9936.15
    -13 3 -2 11538.7
    -13 -3 -2 8843.44
    -13 -3 -2 9146.98
    -13 3 -2 9949.3
    -13 3 -3 96793.5
    -13 3 -3 96180.2
    -13 -3 -3 92628.8
    -13 -3 -3 94801.4
    13 3 3 92239.3
    -13 3 -3 98581.3
    -13 3 -4 35983.9
    -13 3 -4 33806
    -13 -3 -4 28053.3
    -13 -3 -4 30236
    13 3 4 34659.7
    -13 3 -4 32121.3
    -13 3 -5 115134
    -13 3 -5 119106
    -13 -3 -5 103652
    13 3 5 109814
    -13 3 -5 110347
    -13 3 -6 8107.73
    13 3 6 6002.12
    -13 3 -6 5197.47
    -13 3 -6 5973.28
    -13 -3 -6 4274.97
    -13 3 -7 18357.3
    -13 3 -7 19512.1
    -13 -3 -7 18467.4
    -13 -3 -8 18608.9
    -13 3 -8 23668.3
    -13 3 -9 61345.8
    -13 -3 -9 52177.1
    -13 -3 -10 691.027
    -13 3 -10 1105.46
    -13 3 -11 39653.6
    -13 -3 -11 33455.2
    -13 -3 -12 1072.84
    -13 3 -12 -15.0654
    -13 -3 -13 23468.8
    -13 3 -13 18130.9
    -13 3 -14 1238.39
    -13 5 14 -1922.07
    -13 -5 13 18163.3
    -13 5 13 20687.6
    -13 -5 13 15008.3
    -13 5 13 20516.7
    -13 5 12 650.3
    -13 5 12 -616.662
    -13 -5 12 -20.387
    -13 -5 12 323.983
    -13 -5 11 18120.6
    -13 5 11 13876.2
    -13 5 11 14395.4
    -13 -5 11 21933.2
    -13 5 10 2104.77
    -13 -5 10 1482.18
    -13 5 10 473.503
    -13 -5 10 916.909
    -13 5 9 7859.97
    -13 -5 9 7691.24
    -13 5 9 11201.7
    -13 -5 9 8720.77
    -13 5 8 -696.692
    -13 -5 8 -144.293
    -13 5 8 -310.506
    -13 -5 8 221.538
    -13 -5 7 28058.5
    -13 5 7 24991.9
    -13 -5 7 23180.1
    -13 5 7 24131.5
    -13 5 6 2671.62
    -13 -5 6 2459.64
    -13 -5 6 3582.03
    -13 -5 5 24656.6
    -13 5 5 16172.4
    -13 -5 5 22549
    -13 -5 4 -544.448
    -13 5 4 490.898
    -13 -5 4 4.99955
    -13 5 3 39455.4
    -13 -5 3 38397.2
    -13 -5 3 39677.2
    -13 -5 2 851.332
    -13 5 2 -633.741
    -13 -5 2 1310.66
    -13 5 1 86157.6
    -13 -5 1 90996.3
    -13 -5 0 2778.83
    -13 5 0 1545.66
    -13 -5 0 1856.57
    -13 -5 -1 42057.6
    -13 5 -1 42664.8
    13 5 1 38790.5
    -13 -5 -1 43940.3
    -13 5 -1 41271
    -13 -5 -2 4233.65
    -13 5 -2 2327.44
    13 5 2 3755.31
    -13 -5 -2 4378.72
    -13 5 -2 5050.64
    -13 5 -3 72914
    -13 5 -3 70370.9
    -13 -5 -3 66138.7
    -13 -5 -3 71003.3
    13 5 3 63790.6
    -13 5 -3 71542.6
    -13 5 -4 975.662
    -13 5 -4 515.624
    13 5 4 1305.87
    -13 -5 -4 199.058
    -13 5 -4 529.568
    -13 5 -5 103960
    -13 5 -5 113104
    -13 -5 -5 99758.8
    13 5 5 111766
    -13 5 -5 109953
    -13 5 -6 822.15
    -13 5 -6 -425.426
    13 5 6 -323.582
    -13 5 -6 -644.108
    -13 -5 -6 1042.38
    -13 5 -7 88188.9
    -13 5 -7 73049.8
    -13 -5 -7 87470.5
    13 5 7 88578.3
    -13 5 -7 83704.5
    -13 -5 -8 1261.98
    13 5 8 859.107
    -13 5 -8 730.826
    -13 5 -8 986.301
    -13 5 -9 119239
    -13 -5 -9 117560
    -13 5 -9 113929
    -13 -5 -10 5437.37
    -13 5 -10 3010.96
    -13 5 -10 1992.91
    -13 5 -11 76365.7
    -13 -5 -11 75781.2
    -13 5 -11 88170.7
    -13 -5 -12 -932.354
    -13 5 -12 92.9267
    -13 5 -13 34087.1
    -13 -5 -13 42922.4
    -13 7 12 754.604
    -13 -7 11 20672.2
    -13 7 11 18481.4
    -13 7 11 21005.7
    -13 -7 11 23913.2
    -13 -7 10 924.54
    -13 7 10 598.049
    -13 -7 10 -1711.46
    -13 -7 9 35195
    -13 7 9 30959.1
    -13 -7 9 25084.7
    -13 7 8 728.92
    -13 -7 8 -387.919
    -13 -7 8 939.669
    -13 7 7 45513.6
    -13 -7 7 44686.1
    -13 -7 7 45684.7
    -13 -7 6 -160.897
    -13 7 6 1491.84
    -13 -7 6 606.03
    -13 7 5 30941.8
    -13 -7 5 30085.7
    -13 -7 5 31077.7
    -13 -7 4 300.444
    -13 7 4 -112.063
    -13 -7 4 -321.248
    -13 7 3 24389.4
    -13 -7 3 26289.1
    -13 -7 3 28791.3
    13 7 -2 -70.8521
    -13 -7 2 564.126
    -13 7 2 515.12
    -13 -7 2 -92.5654
    -13 7 1 21822.7
    -13 -7 1 20793.3
    -13 -7 1 21344.7
    -13 7 0 1556.46
    13 7 0 1369.39
    -13 -7 0 1017.16
    -13 -7 -1 23283.9
    -13 7 -1 22538.6
    13 7 1 22032.6
    -13 -7 -1 26234.8
    -13 7 -1 21399.7
    -13 7 -2 1253.43
    -13 -7 -2 357.71
    13 7 2 1242.27
    -13 7 -2 -767.715
    -13 7 -3 31227.7
    -13 -7 -3 25915.6
    13 7 3 31236.2
    -13 7 -3 31847
    -13 7 -4 528.516
    13 7 4 1667.58
    -13 -7 -4 494.432
    -13 7 -4 -339.537
    -13 7 -5 39263.9
    -13 -7 -5 35559.1
    13 7 5 36612.2
    -13 7 -5 43405.7
    -13 7 -6 6276.73
    -13 7 -6 5466.12
    13 7 6 5813.13
    -13 7 -6 7666.76
    -13 -7 -6 8243.03
    13 7 7 20994.6
    -13 7 -7 16774.6
    -13 -7 -7 20079.5
    13 7 8 5052.18
    -13 7 -8 4352.76
    -13 -7 -8 2277.04
    -13 -7 -9 22164.4
    13 7 9 26335.6
    -13 7 -9 24845.7
    -13 -7 -10 -654.211
    13 7 10 442.255
    -13 7 -10 1259.38
    -13 -7 -11 23293
    -13 7 -11 30981.2
    -13 -7 -12 851.437
    -13 9 10 576.068
    -13 9 9 13130.5
    -13 9 8 3049.6
    -13 -9 8 3295.1
    -13 -9 7 15488.7
    -13 9 7 15073.3
    -13 -9 6 1029.71
    -13 9 6 1659.53
    -13 9 5 17354.7
    -13 -9 5 15817.6
    -13 -9 4 19.3274
    -13 9 4 -57.9473
    -13 -9 3 20010.6
    -13 9 3 23702.3
    13 9 -2 1629.16
    -13 9 2 1855.59
    -13 -9 2 445.164
    13 9 -1 46743.5
    -13 9 1 45167.1
    13 9 0 6799.32
    -13 9 0 5971.08
    13 9 0 5233.21
    -13 -9 0 7586.2
    -13 9 -1 34228.6
    13 9 1 37216
    -13 9 -2 468.542
    13 9 2 955.828
    -13 9 -2 -531.261
    -13 9 -3 40934.6
    13 9 3 31139
    13 9 4 2942.97
    -13 9 -4 -258.731
    13 9 5 47672.7
    -13 9 -5 41693.1
    13 9 6 1748.93
    -13 9 -6 2593.66
    13 9 7 42301.9
    -13 9 -7 39996.9
    13 9 8 -3529.81
    -13 9 -8 -547.049
    13 9 9 44266.8
    -13 11 3 29367.4
    -13 11 2 1421.13
    13 11 -1 21721.9
    -13 11 1 20658
    13 11 0 1823.95
    13 11 0 -47.3327
    13 11 1 24641.8
    13 11 1 26810.5
    13 11 2 -41.8247
    13 11 3 20477.9
    -13 11 -3 17225.6
    -13 11 -4 946.158
    -14 0 15 -991.801
    -14 0 14 12061.9
    -14 0 14 7467.41
    -14 0 13 -307.62
    -14 0 13 -294.901
    -14 0 12 34828.4
    -14 0 12 35489.4
    -14 0 11 -61.9883
    -14 0 11 366.508
    -14 0 10 11611.2
    -14 0 10 12139.1
    -14 0 9 -293.627
    -14 0 9 921.001
    -14 0 8 67633.7
    -14 0 8 73644
    -14 0 7 332.754
    -14 0 7 -504.806
    -14 0 6 96048.2
    -14 0 6 95000.6
    -14 0 5 780.235
    -14 0 5 15.1861
    -14 0 4 69881.1
    -14 0 3 -235.189
    -14 0 3 -559.626
    -14 0 2 243226
    -14 0 2 247835
    -14 0 1 -22.5789
    -14 0 1 -287.618
    -14 0 0 182525
    -14 0 -1 -269.241
    -14 0 -1 -464.719
    -14 0 -2 192992
    -14 0 -2 202051
    -14 0 -3 -1096.97
    -14 0 -3 1004.43
    -14 0 -4 254247
    -14 0 -4 265305
    -14 0 -5 368.28
    -14 0 -5 -302.971
    -14 0 -6 191148
    -14 0 -7 112.212
    -14 0 -8 82951.7
    -14 0 -9 -572.559
    -14 0 -10 134228
    -14 0 -11 898.308
    -14 0 -12 35413.4
    -14 0 -13 -1117.75
    -14 -2 15 -1232.58
    -14 2 14 26754
    -14 -2 14 26808.1
    -14 2 14 36193.6
    -14 -2 14 37055.9
    -14 2 13 -627.775
    -14 -2 13 292.03
    -14 2 13 721.117
    -14 -2 13 567.026
    -14 2 12 36850.7
    -14 -2 12 40171.2
    -14 2 12 36288.2
    -14 -2 12 40388.5
    -14 2 11 2091.87
    -14 -2 11 3089.88
    -14 2 11 2260.81
    -14 -2 11 2613.32
    -14 2 10 36324.6
    -14 -2 10 38936.7
    -14 2 10 42311.8
    -14 -2 10 38971.9
    -14 2 9 5348.84
    -14 2 9 2914.71
    -14 -2 9 3311.3
    -14 2 8 71167.3
    -14 -2 8 58370.4
    -14 2 8 76054.2
    -14 -2 8 68084.7
    -14 -2 7 8938.4
    -14 2 7 6558.23
    -14 2 7 8958.57
    -14 -2 7 7584.62
    -14 2 6 80828.3
    -14 -2 6 87734.4
    -14 2 6 81967.5
    -14 -2 6 71867.2
    -14 2 5 4904.23
    -14 -2 5 3775.36
    -14 2 5 4562.13
    -14 -2 5 2868.16
    -14 2 4 65063.1
    -14 -2 4 65969.8
    -14 -2 4 70369
    -14 2 4 68765.3
    -14 -2 3 2096.44
    -14 2 3 2262.49
    -14 -2 3 2954.47
    -14 -2 2 103850
    -14 2 2 101729
    -14 -2 2 103078
    -14 -2 1 1274.7
    -14 2 1 593.847
    -14 -2 1 1603.98
    -14 -2 0 103998
    -14 2 0 108735
    -14 -2 0 106594
    -14 -2 0 112525
    -14 2 -1 38.5892
    -14 -2 -1 645.315
    -14 2 -1 1172.77
    -14 -2 -1 696.139
    -14 -2 -1 1579.75
    -14 2 -2 45826.6
    -14 -2 -2 41296.7
    -14 2 -2 42694.3
    -14 -2 -2 39831.3
    -14 -2 -2 41507.6
    -14 2 -3 -809.153
    -14 2 -3 -263.246
    -14 -2 -3 63.0578
    -14 -2 -3 -201.379
    -14 2 -4 118044
    -14 2 -4 117536
    -14 -2 -4 129286
    -14 -2 -4 128274
    -14 2 -5 483.581
    -14 2 -5 1036.31
    -14 -2 -5 272.667
    -14 2 -6 32308
    -14 2 -6 31124
    -14 2 -7 363.591
    -14 2 -7 2.13456
    -14 -2 -7 -636.564
    -14 2 -8 43911.7
    -14 -2 -8 43627.4
    -14 2 -9 4925.92
    -14 -2 -9 4031.09
    -14 2 -10 47489.7
    -14 -2 -10 45136
    -14 -2 -11 411.894
    -14 2 -11 2396.01
    -14 -2 -12 23424
    -14 2 -12 17906
    -14 -2 -13 1584.16
    -14 2 -13 -583.148
    -14 4 13 -2302.81
    -14 -4 13 349.522
    -14 4 13 -1267.82
    -14 -4 13 -3892.07
    -14 -4 12 31332
    -14 4 12 29779.5
    -14 -4 12 28182.3
    -14 4 12 32441.8
    -14 -4 11 -489.791
    -14 4 11 1214.55
    -14 4 11 214.75
    -14 -4 11 1202.9
    -14 -4 10 13767.1
    -14 4 10 15227.9
    -14 4 10 18423.6
    -14 -4 10 12627.9
    -14 4 9 1211.67
    -14 -4 9 1281.82
    -14 4 9 -265.274
    -14 -4 9 1567.46
    -14 -4 8 45544.1
    -14 4 8 48570.3
    -14 -4 8 47606.2
    -14 4 8 38807.1
    -14 4 7 -1032.23
    -14 -4 7 -749.254
    -14 4 7 -529.875
    -14 -4 7 793.334
    -14 -4 6 51806
    -14 4 6 49026.2
    -14 -4 6 50384.9
    -14 4 5 1068.55
    -14 -4 5 188.137
    -14 -4 5 696.848
    -14 4 4 32062.8
    -14 -4 4 41962.5
    -14 -4 4 35732
    -14 -4 3 1264.03
    -14 4 3 755.641
    -14 -4 3 593.259
    -14 4 2 98301.9
    -14 -4 2 84609.1
    -14 -4 2 92805.3
    -14 -4 1 -198.106
    -14 4 1 -252.593
    -14 -4 1 1072.84
    -14 -4 0 46309
    -14 4 0 45278.5
    -14 -4 0 47890.4
    -14 -4 0 50465.4
    -14 -4 -1 -22.1402
    -14 4 -1 638.087
    -14 -4 -1 -441.154
    -14 -4 -1 -148.12
    -14 -4 -2 63578.3
    -14 4 -2 62565.2
    -14 -4 -2 63237.8
    14 4 2 64281.5
    -14 4 -2 67262.5
    -14 4 -3 8110.45
    -14 4 -3 8230.42
    14 4 3 10877
    -14 -4 -3 6451.61
    -14 -4 -3 9237.91
    -14 4 -3 9240.88
    -14 4 -4 77413.4
    -14 4 -4 70965.6
    -14 -4 -4 64702.2
    14 4 4 72898.1
    -14 4 -4 71645.9
    -14 4 -5 544.756
    -14 4 -5 -631.891
    14 4 5 319.999
    -14 4 -5 324.148
    -14 -4 -5 -414.974
    -14 4 -6 92952.3
    -14 4 -6 86397.8
    -14 -4 -6 94419.7
    14 4 6 93955.3
    -14 4 -6 95794.3
    -14 4 -7 2456.39
    -14 4 -7 3047.46
    -14 4 -7 533.549
    -14 -4 -7 3000.55
    -14 4 -8 47742
    -14 4 -8 46191.8
    -14 -4 -8 50293.6
    -14 4 -8 54320.2
    -14 4 -9 2794.66
    -14 -4 -9 3238.18
    -14 4 -10 79232.3
    -14 -4 -10 89233.5
    -14 -4 -11 446.974
    -14 4 -11 41.9729
    -14 4 -12 32850.6
    -14 -4 -12 31984
    -14 4 -13 2919.24
    -14 6 13 -1480.3
    -14 6 12 29287
    -14 6 12 31687.1
    -14 -6 11 989.729
    -14 6 11 2005.34
    -14 6 11 3586.28
    -14 -6 11 1314.86
    -14 -6 10 26386.7
    -14 6 10 30395.8
    -14 -6 10 27714.2
    -14 6 9 189.438
    -14 -6 9 -51.6538
    -14 -6 8 35589.8
    -14 6 8 32426.8
    -14 -6 8 33013.9
    -14 -6 7 2730.43
    -14 -6 7 2234.87
    -14 6 6 34484.4
    -14 -6 6 39095.3
    -14 -6 6 34317.7
    -14 -6 5 6033.36
    -14 6 5 7081.83
    -14 -6 5 7086.48
    -14 -6 4 18571.7
    -14 6 4 15138.1
    -14 -6 4 15555.8
    -14 6 3 -321.655
    -14 -6 3 -1034.14
    -14 -6 3 991.386
    -14 6 2 31295.4
    -14 -6 2 24127.2
    -14 -6 2 25310.5
    -14 -6 1 4160.37
    -14 6 1 5791.85
    -14 -6 1 6131.72
    -14 6 0 30610.4
    -14 -6 0 31202.3
    -14 -6 0 28910.4
    -14 6 -1 2458.65
    -14 -6 -1 2402.96
    14 6 1 3442.72
    -14 -6 -1 2525.29
    -14 6 -2 11490.1
    -14 -6 -2 12909.1
    14 6 2 13153.5
    -14 -6 -2 15330.4
    -14 6 -2 12919.4
    -14 6 -3 171.26
    14 6 3 1319.28
    -14 -6 -3 215.991
    -14 6 -3 137.197
    -14 6 -4 62314.8
    -14 -6 -4 54641.5
    14 6 4 60497
    -14 6 -4 54462.2
    -14 6 -5 2077.3
    -14 6 -5 959.328
    14 6 5 2555.69
    -14 -6 -5 3090.31
    -14 6 -5 279.195
    -14 6 -6 10343.1
    -14 6 -6 10484.2
    14 6 6 10642.9
    -14 6 -6 15059
    -14 -6 -6 9459.92
    -14 6 -7 -893.182
    -14 6 -7 -117.963
    14 6 7 -130.241
    -14 6 -7 -1009.61
    -14 -6 -7 -551.12
    -14 6 -8 26260.5
    -14 -6 -8 24845.5
    14 6 8 25027.2
    -14 6 -8 24522.4
    -14 6 -9 1594.72
    -14 6 -9 1734.27
    -14 -6 -9 -360.599
    -14 -6 -10 31503.2
    -14 6 -10 25956.4
    -14 6 -10 27548.3
    -14 -6 -11 435.252
    -14 6 -11 -264.023
    -14 8 11 1220.55
    -14 8 10 16642.9
    -14 8 9 4600.58
    -14 -8 9 3629.18
    -14 -8 9 3754.29
    -14 8 8 23990.3
    -14 -8 8 24407.7
    -14 -8 8 22222.9
    -14 8 7 5609.21
    -14 -8 7 4625.79
    -14 -8 7 4721.16
    -14 -8 6 19797.7
    -14 8 6 22669.7
    -14 -8 6 25180.4
    -14 8 5 2414.43
    -14 -8 5 3462.37
    -14 -8 5 2437.33
    -14 8 4 22326.6
    -14 -8 4 21259.3
    -14 -8 4 19543.7
    -14 -8 3 7484.14
    -14 8 3 9304.36
    -14 -8 3 5447.72
    -14 8 2 42755.2
    -14 -8 2 34761.5
    -14 -8 2 32963.9
    -14 8 1 2291.53
    -14 -8 1 1167.73
    -14 -8 1 1236.01
    -14 8 0 24173.9
    14 8 0 20045.2
    -14 -8 0 22192.6
    -14 8 -1 1505.03
    14 8 1 1371.53
    -14 8 -2 23683.2
    14 8 2 22206.1
    -14 8 -3 3552.82
    14 8 3 3243.24
    -14 8 -3 4016.11
    -14 8 -4 18415.8
    14 8 4 20212.5
    -14 8 -4 18574.8
    -14 8 -5 -8.78281
    14 8 5 -187.534
    -14 8 -5 1520.95
    14 8 6 29941.9
    -14 8 -6 27695.6
    14 8 7 1785.83
    -14 8 -7 619.446
    14 8 8 22407.7
    -14 8 -8 19838.7
    14 8 9 -851.608
    -14 8 -9 -937.035
    -14 10 6 18418.6
    -14 10 5 1022.3
    -14 -10 5 -782.79
    -14 10 4 33992.6
    -14 -10 4 31836
    -14 -10 4 24486.5
    -14 10 3 -1216.43
    -14 -10 3 854.256
    -14 -10 3 426.137
    -14 -10 2 14709.4
    -14 10 2 18270.1
    -14 -10 2 19761.9
    -14 -10 1 643.294
    -14 10 1 89.4935
    -14 -10 1 -235.166
    14 10 0 37270.2
    -14 10 0 39043.5
    14 10 0 40845.6
    14 10 1 -365.291
    -14 10 -1 55.1932
    14 10 1 1490.88
    -14 10 -2 23562.5
    14 10 2 27422.8
    14 10 3 889.638
    14 10 4 40864.6
    -14 10 -4 35706.5
    14 10 5 2200.74
    -14 10 -5 911.698
    -14 10 -6 32535.8
    -15 1 14 -397.733
    -15 -1 14 194.244
    -15 1 13 18051.8
    -15 -1 13 23742.1
    -15 1 13 17403.9
    -15 -1 13 20442.6
    -15 1 12 2945.52
    -15 -1 12 3239.68
    -15 1 12 3311.73
    -15 -1 12 4314.57
    -15 1 11 13789.9
    -15 -1 11 17096.8
    -15 1 11 13903.4
    -15 -1 11 18719.1
    -15 1 10 423.155
    -15 -1 10 1899.07
    -15 1 10 450.043
    -15 -1 10 876.52
    -15 1 9 22330.8
    -15 -1 9 21632.3
    -15 1 9 22876.4
    -15 -1 9 17466.4
    -15 1 8 1613.09
    -15 -1 8 2150.1
    -15 1 8 1009.05
    -15 -1 8 1763.27
    -15 1 7 44814.8
    -15 -1 7 51852.2
    -15 1 7 51154.6
    -15 -1 7 52438.4
    -15 -1 6 10412
    -15 1 6 8382.27
    -15 1 6 9987.96
    -15 -1 6 8958.58
    -15 1 5 41924.6
    -15 -1 5 41635.2
    -15 1 5 46450.3
    -15 -1 5 37701.1
    -15 -1 4 7789.23
    -15 1 4 7020.64
    -15 1 4 5598.59
    -15 -1 4 5898.42
    -15 -1 3 64368.4
    -15 1 3 67547.9
    -15 -1 3 68591.3
    -15 -1 2 13373.3
    -15 1 2 10368.1
    -15 -1 2 12503.7
    -15 -1 1 131181
    -15 1 1 143022
    -15 -1 1 131822
    -15 1 0 3140.99
    -15 -1 0 3254.48
    -15 1 -1 76531.6
    -15 -1 -1 75960.6
    -15 1 -1 73551
    -15 -1 -1 74866.4
    -15 1 -2 710.243
    -15 -1 -2 2229.31
    -15 1 -2 1072.75
    -15 1 -3 117608
    -15 -1 -3 110782
    -15 1 -3 121492
    -15 -1 -3 122353
    -15 1 -4 -619.479
    -15 -1 -4 331.48
    -15 1 -4 1128.65
    -15 -1 -4 104.92
    -15 1 -5 151298
    -15 1 -5 140711
    -15 -1 -5 138748
    -15 1 -6 536.51
    -15 1 -6 -364.593
    -15 -1 -6 -457.311
    -15 1 -7 68443.3
    -15 -1 -7 68376.4
    -15 1 -8 5056.22
    -15 -1 -8 4363.42
    -15 1 -9 107606
    -15 -1 -9 110399
    -15 1 -10 -252.22
    -15 -1 -10 209.898
    -15 1 -11 64786.4
    -15 -1 -11 60194.1
    -15 1 -12 4338.06
    -15 -1 -12 3163.87
    -15 3 14 -1467.5
    -15 -3 13 36398.8
    -15 3 13 36033
    -15 -3 13 31265.7
    -15 3 13 31665.7
    -15 3 12 -765.352
    -15 -3 12 -359.675
    -15 3 12 1694.22
    -15 -3 12 1250.32
    -15 -3 11 27635.8
    -15 3 11 25274.2
    -15 -3 11 27126.4
    -15 3 11 25645.6
    -15 3 10 -279.905
    -15 3 10 -1004.5
    -15 -3 10 -183.725
    -15 3 9 25226.1
    -15 -3 9 28304.4
    -15 3 9 27678.9
    -15 -3 9 27920
    -15 -3 8 359.769
    -15 3 8 68.5318
    -15 3 8 9.454
    -15 -3 8 -16.4465
    -15 3 7 57548.1
    -15 -3 7 58357.5
    -15 3 7 72251.7
    -15 -3 7 63191.1
    -15 -3 6 -22.5515
    -15 3 6 461.237
    -15 -3 6 1181.8
    -15 -3 5 26626.2
    -15 3 5 25610.6
    -15 -3 5 27195.2
    -15 -3 4 227.069
    -15 3 4 643.018
    -15 -3 4 1529.13
    -15 -3 3 43693.3
    -15 3 3 41277.8
    -15 -3 3 44953.1
    -15 -3 2 -248.68
    -15 3 2 9.5252
    -15 -3 2 -186.009
    -15 3 1 63766.9
    -15 -3 1 54259.8
    -15 -3 1 63155.8
    -15 3 0 7734.49
    -15 -3 0 10194
    -15 -3 0 10747.2
    -15 -3 -1 30807.1
    -15 3 -1 28835
    -15 -3 -1 34198.7
    -15 -3 -1 30762.3
    -15 3 -2 487.847
    -15 3 -2 150.561
    -15 -3 -2 759.152
    -15 -3 -2 -551.392
    -15 3 -3 66464.3
    -15 -3 -3 74606.6
    -15 3 -3 67801
    -15 -3 -3 74667.3
    -15 3 -4 818.476
    -15 3 -4 753.837
    -15 -3 -4 942.164
    -15 3 -5 49176
    -15 3 -5 51663.4
    -15 -3 -5 45237.4
    -15 3 -6 -371.545
    -15 3 -6 -376.688
    -15 -3 -6 363.401
    -15 3 -7 23341.3
    -15 -3 -7 25789.2
    -15 3 -7 21451.1
    -15 3 -8 196.649
    -15 -3 -8 2674.04
    -15 3 -9 38266.7
    -15 -3 -9 39363.8
    -15 3 -10 -543.638
    -15 -3 -10 1717.6
    -15 3 -11 30101.6
    -15 -3 -11 33102.4
    -15 -3 -12 2715.97
    -15 3 -12 807.918
    -15 5 13 32374.1
    -15 5 13 27589.2
    -15 5 12 -43.1612
    -15 5 12 1191.05
    -15 -5 11 25389.7
    -15 5 11 27012.3
    -15 -5 11 31991.9
    -15 -5 10 478.029
    -15 5 10 717.551
    -15 -5 10 569.771
    -15 -5 9 36288.8
    -15 5 9 38801.7
    -15 -5 9 34216.2
    -15 -5 8 1020.36
    -15 5 8 442.519
    -15 -5 8 269.325
    -15 -5 7 46764.9
    -15 5 7 53798.4
    -15 -5 7 58077
    -15 5 6 4281.91
    -15 -5 6 6678.54
    -15 -5 6 3510.36
    -15 5 5 32090.2
    -15 -5 5 43971.2
    -15 -5 5 41034.9
    -15 -5 4 660.248
    -15 5 4 5197.55
    -15 -5 4 4030.32
    -15 5 3 62940.4
    -15 -5 3 68178.9
    -15 -5 3 61219.1
    -15 5 2 1707.74
    -15 -5 2 3910.49
    -15 -5 2 1792.16
    -15 5 1 81794.2
    -15 -5 1 75096
    -15 -5 1 76217.2
    -15 5 0 1566.09
    -15 -5 0 2676.02
    -15 -5 0 1416.66
    -15 -5 -1 50899.2
    -15 5 -1 49752.5
    -15 -5 -1 50999.4
    -15 -5 -1 46722.1
    -15 5 -2 1692.48
    15 5 2 2753.85
    -15 -5 -2 2486.71
    -15 -5 -2 2939.84
    -15 5 -3 57005.8
    -15 -5 -3 53814.2
    15 5 3 55818.1
    -15 5 -4 1468.08
    -15 5 -4 -334.046
    15 5 4 582.905
    -15 -5 -4 -53.729
    -15 5 -4 353.06
    -15 5 -5 58853.8
    -15 5 -5 58658.1
    -15 -5 -5 57545.8
    15 5 5 52263.4
    -15 5 -5 59159.3
    -15 5 -6 6689.2
    -15 5 -6 5975.1
    -15 -5 -6 5638.74
    -15 5 -6 5452.72
    -15 5 -7 37860.9
    -15 5 -7 35039.1
    -15 -5 -7 32444
    -15 5 -7 34166.8
    -15 5 -8 4027.22
    -15 5 -8 3564.06
    -15 -5 -8 6455.35
    -15 5 -9 47194
    -15 -5 -9 48267.7
    -15 5 -10 -630.687
    -15 -5 -10 -558.142
    -15 5 -11 30173.4
    -15 -5 -11 31053.2
    -15 5 -12 1229.49
    -15 7 11 24916.2
    -15 7 10 -434.461
    -15 7 9 29636.5
    -15 -7 9 28414.4
    -15 -7 9 22734
    -15 7 8 2609.68
    -15 -7 8 4499.5
    -15 -7 8 3451.94
    -15 -7 7 41716
    -15 7 7 39429.1
    -15 -7 7 32424.5
    -15 -7 6 26.7934
    -15 7 6 248.787
    -15 -7 6 -1023.08
    -15 7 5 32629.6
    -15 -7 5 35154.3
    -15 -7 5 32281.9
    -15 7 4 1541.11
    -15 -7 4 1779.51
    -15 -7 4 2523.08
    -15 7 3 18148.3
    -15 -7 3 20035.4
    -15 -7 3 20835.6
    -15 -7 2 709.932
    -15 7 2 901.198
    -15 -7 2 -590.225
    -15 7 1 22194.9
    -15 -7 1 23845
    -15 -7 1 23590.9
    -15 -7 0 805.885
    -15 7 0 112.686
    -15 -7 0 1232.14
    -15 7 -1 8819.19
    15 7 1 8524.4
    -15 -7 -1 12016.2
    -15 7 -2 4747.89
    15 7 2 2724.99
    -15 7 -3 13062.9
    -15 -7 -3 12998.6
    15 7 3 14043.1
    -15 7 -4 -1214.05
    15 7 4 -445.943
    -15 -7 -4 774.093
    -15 7 -4 -56.2375
    -15 7 -5 14629.5
    15 7 5 16582.2
    -15 -7 -5 10518.5
    -15 7 -5 12222.4
    -15 7 -6 638.069
    15 7 6 969.197
    -15 -7 -6 -175.18
    -15 7 -6 -801.21
    15 7 7 6053
    -15 -7 -7 8567.98
    -15 7 -7 8904.36
    -15 7 -8 858.242
    -15 -7 -8 3199.63
    -15 7 -9 12812.2
    -15 -7 -9 11807.6
    -15 -7 -10 626.748
    -15 9 7 17254.9
    -15 -9 6 87.9998
    -15 9 6 -794.096
    -15 -9 6 836.382
    -15 -9 5 27057.2
    -15 9 5 21235.3
    -15 -9 5 26829.7
    -15 9 4 3937.52
    -15 -9 4 4987.52
    -15 9 3 30798.9
    -15 -9 3 29624.9
    -15 -9 3 33905.6
    -15 9 2 4269.3
    -15 -9 2 2549.36
    -15 -9 2 2213.11
    -15 9 1 41071.8
    -15 -9 1 39371.9
    -15 -9 1 41437.2
    -15 9 0 647.865
    -15 -9 0 1402.38
    -15 9 -1 32646
    15 9 1 39436.3
    -15 9 -2 1942.51
    15 9 2 -636.631
    -15 9 -3 40972.6
    15 9 3 34849.1
    -15 9 -4 2313.93
    15 9 4 -34.121
    15 9 5 36102.8
    -15 9 -5 38304
    15 9 6 -695.526
    -15 9 -6 346.904
    15 9 7 28611.4
    -15 9 -7 30997.8
    -16 0 13 450.63
    -16 0 13 -901.59
    -16 0 12 18770.7
    -16 0 12 12794.3
    -16 0 11 -2207.37
    -16 0 11 -777.635
    -16 0 10 9606.45
    -16 0 10 11895.9
    -16 0 9 -276.057
    -16 0 9 649.506
    -16 0 8 30522.3
    -16 0 8 28499.5
    -16 0 7 -524.432
    -16 0 7 435.186
    -16 0 6 33959.8
    -16 0 6 44217.2
    -16 0 5 109.299
    -16 0 5 41.1814
    -16 0 4 37284.8
    -16 0 3 517.747
    -16 0 2 76486.9
    -16 0 1 422.938
    -16 0 0 69732.2
    -16 0 -1 616.048
    -16 0 -1 263.179
    -16 0 -2 65190
    -16 0 -2 72268.2
    -16 0 -3 188.174
    -16 0 -3 -257.198
    -16 0 -4 168382
    -16 0 -4 189867
    -16 0 -5 57.175
    -16 0 -5 802.388
    -16 0 -6 72883.8
    -16 0 -7 363.876
    -16 0 -8 96961.2
    -16 0 -9 2266.65
    -16 0 -10 54235.9
    -16 0 -11 1445.21
    -16 2 13 666.24
    -16 2 13 -1012.35
    -16 -2 12 30832.9
    -16 2 12 23862.4
    -16 2 12 31602.8
    -16 -2 12 28023.1
    -16 2 11 -620.386
    -16 -2 11 -37.5203
    -16 2 11 -949.351
    -16 -2 11 177.822
    -16 2 10 7912.78
    -16 -2 10 9100.92
    -16 2 10 9365.18
    -16 -2 10 11396
    -16 2 9 -6.97479
    -16 -2 9 -719.924
    -16 2 9 -551.366
    -16 -2 9 -673.012
    -16 2 8 26561.2
    -16 2 8 31191
    -16 -2 8 32665.3
    -16 -2 7 88.0603
    -16 2 7 723.775
    -16 -2 7 115.619
    -16 -2 6 22722.3
    -16 2 6 19133.1
    -16 -2 6 18028.5
    -16 -2 5 3194.71
    -16 2 5 2039
    -16 -2 5 1136.36
    -16 -2 4 7353.02
    -16 2 4 8829.74
    -16 -2 4 6972.52
    -16 -2 3 622.388
    -16 2 3 -281.354
    -16 -2 3 839.016
    -16 -2 2 44335.1
    -16 2 2 46784.7
    -16 -2 2 45005.9
    -16 2 1 1983.31
    -16 -2 1 3346.06
    -16 2 0 26858.5
    -16 -2 0 23462.8
    -16 -2 -1 4646.5
    -16 2 -1 4016.41
    -16 -2 -1 3588.78
    -16 2 -2 31975.8
    -16 -2 -2 28399.4
    -16 2 -2 25670.5
    -16 -2 -2 35443.6
    -16 2 -3 2573.33
    -16 2 -3 1627.4
    -16 -2 -3 1391.68
    -16 -2 -3 687.698
    -16 2 -4 34140.1
    -16 -2 -4 32545.4
    -16 2 -4 32394.9
    -16 2 -5 7325.96
    -16 2 -5 6311.65
    -16 -2 -5 6677.46
    -16 2 -6 29955
    -16 2 -6 34278.8
    -16 -2 -6 25286.6
    -16 2 -7 713.527
    -16 -2 -7 -536.731
    -16 2 -8 24820.3
    -16 -2 -8 26122.4
    -16 2 -9 949.441
    -16 -2 -9 1070.59
    -16 2 -10 74796.4
    -16 -2 -10 74541
    -16 2 -11 1146.3
    -16 -2 -11 1549.63
    -16 4 12 19981.5
    -16 4 12 17315.8
    -16 4 11 1246.19
    -16 -4 11 1829.34
    -16 -4 10 21860.5
    -16 4 10 23048.5
    -16 -4 10 19508.3
    -16 -4 9 2811.81
    -16 4 9 3660.33
    -16 -4 9 3396.64
    -16 -4 8 46069.6
    -16 4 8 39394.2
    -16 -4 8 46613.6
    -16 -4 7 1095.12
    -16 4 7 585.257
    -16 -4 7 1822.13
    -16 -4 6 74553.6
    -16 4 6 73952.3
    -16 -4 6 69216.6
    -16 -4 5 -1240.84
    -16 4 5 869.097
    -16 -4 5 835.115
    -16 -4 4 63052.7
    -16 4 4 63438.9
    -16 -4 4 65151.2
    -16 4 3 140.741
    -16 -4 3 324.103
    -16 -4 3 918.549
    -16 4 2 71817.1
    -16 -4 2 80123.3
    -16 -4 2 75354.5
    -16 -4 1 6552.46
    -16 4 1 4773.11
    -16 -4 1 4551.93
    -16 4 0 80761.7
    -16 -4 0 76484.2
    -16 -4 0 74868.4
    -16 -4 -1 1182.44
    -16 -4 -1 1013.56
    -16 4 -1 1223.97
    -16 -4 -1 1882.22
    -16 -4 -2 34444.2
    -16 4 -2 37195.1
    -16 -4 -2 36416.7
    -16 4 -3 -1317.2
    -16 -4 -3 285.476
    -16 4 -4 108070
    -16 4 -4 113701
    -16 -4 -4 114394
    -16 4 -5 3829.29
    -16 4 -5 3718.41
    -16 -4 -5 3848.88
    -16 4 -6 39791.9
    -16 4 -6 34563.7
    -16 -4 -6 37470.9
    -16 4 -7 2418.56
    -16 4 -7 3612.82
    -16 -4 -7 4663.92
    -16 4 -8 49442.4
    -16 -4 -8 44898.7
    -16 4 -9 130.172
    -16 -4 -9 2121.04
    -16 4 -10 39286.2
    -16 -4 -10 33857.6
    -16 4 -11 1372.73
    -16 6 11 -313.747
    -16 6 10 26732.3
    -16 -6 9 -1072.07
    -16 6 9 2329.38
    -16 -6 9 1417
    -16 -6 8 48376.2
    -16 6 8 47178.3
    -16 -6 8 42097.5
    -16 -6 7 2595.42
    -16 6 7 434.17
    -16 -6 7 1242.53
    -16 -6 6 33446.4
    -16 6 6 35109
    -16 -6 6 30982.1
    -16 6 5 1739.98
    -16 -6 5 403.694
    -16 -6 5 187.229
    -16 6 4 40365.9
    -16 -6 4 33592.6
    -16 -6 4 37806.2
    -16 -6 3 -81.2811
    -16 6 3 236.549
    -16 -6 3 269.337
    -16 6 2 57052.1
    -16 -6 2 60908.2
    -16 -6 2 53816.9
    -16 -6 1 1265.3
    -16 6 1 469.346
    -16 -6 1 -1170.94
    -16 6 0 39621.5
    -16 -6 0 34623.6
    -16 -6 0 31520.4
    -16 6 -1 1363.42
    -16 -6 -1 166.993
    -16 -6 -1 -322.697
    -16 -6 -2 44874.7
    -16 6 -2 47898.6
    -16 6 -3 371.432
    -16 -6 -3 -55.7993
    16 6 3 522.993
    16 6 4 26017.5
    -16 -6 -4 23262.7
    -16 6 -5 525.776
    -16 -6 -5 -129.935
    -16 6 -6 29222.6
    -16 6 -6 26616.3
    -16 6 -6 25523
    -16 -6 -6 23610.3
    -16 6 -7 3188.73
    -16 6 -7 2107.91
    -16 -6 -7 2811.42
    -16 6 -7 2106.19
    -16 6 -8 12656.3
    -16 6 -8 11533.8
    -16 -6 -8 11490.1
    -16 6 -9 2709.13
    -16 6 -9 2364.1
    -16 -6 -9 1955.11
    -16 -6 -10 25301.4
    -16 8 7 330.393
    -16 -8 6 28386
    -16 8 6 23670.3
    -16 -8 6 28092.8
    -16 -8 5 1097.34
    -16 8 5 -881.946
    -16 8 4 28765.1
    -16 -8 4 25791.8
    -16 -8 4 31528.1
    -16 8 3 4459.81
    -16 -8 3 5651.91
    -16 -8 3 7815.63
    -16 8 2 32717.5
    -16 -8 2 33204.4
    -16 -8 2 23559.9
    -16 8 1 463.534
    -16 -8 1 -601.88
    -16 -8 1 935.393
    -16 8 0 34103.6
    -16 -8 0 33876.4
    -16 8 -1 1718.16
    -16 -8 -1 -240.68
    -16 8 -2 20507.3
    16 8 2 20030.2
    -16 8 -3 3728.84
    16 8 3 5722.81
    -16 8 -4 36638.5
    16 8 4 26836.7
    -16 8 -5 1064.07
    16 8 5 -1368.03
    16 8 6 13726.1
    -16 8 -7 401.619
    -17 1 12 -211.131
    -17 -1 12 565.797
    -17 1 12 -639.784
    -17 1 11 17126.6
    -17 -1 11 18165.5
    -17 1 11 17250.6
    -17 -1 11 15770.8
    -17 1 10 1060.79
    -17 1 10 -573.071
    -17 -1 10 1645.33
    -17 1 9 19643.6
    -17 -1 9 22582.1
    -17 1 9 18355.1
    -17 -1 9 24172.4
    -17 1 8 -150.924
    -17 -1 8 1979.46
    -17 1 8 369.73
    -17 -1 8 958.033
    -17 -1 7 42814.9
    -17 1 7 36966.2
    -17 -1 7 45526
    -17 -1 6 455.149
    -17 1 6 -569.085
    -17 -1 6 1737.94
    -17 1 5 12849.2
    -17 -1 5 13561.4
    -17 1 4 195.449
    -17 -1 4 -336.751
    -17 1 3 27860.3
    -17 -1 3 32010.3
    -17 1 2 -169.461
    -17 -1 2 -393.607
    -17 1 1 40325
    -17 -1 1 34030.7
    -17 1 0 1084.36
    -17 -1 0 237.712
    -17 -1 -1 19968.1
    -17 1 -1 16016.6
    -17 1 -2 1146.5
    -17 -1 -2 80.4582
    -17 1 -2 51.0745
    -17 -1 -2 -352.445
    -17 1 -3 46285.2
    -17 -1 -3 47851.4
    -17 -1 -3 49072.4
    -17 1 -4 692.504
    -17 1 -4 -316.656
    -17 -1 -4 71.7992
    -17 1 -5 39681.7
    -17 -1 -5 33017.9
    -17 1 -5 36035.7
    -17 1 -6 7321.71
    -17 -1 -6 4589.4
    -17 1 -7 17353.3
    -17 -1 -7 21178.6
    -17 1 -8 63.9199
    -17 -1 -8 281.924
    -17 1 -9 47717.1
    -17 -1 -9 48929.6
    -17 1 -10 1957.93
    -17 -1 -10 1073.88
    -17 -3 11 17095.3
    -17 3 11 15501.7
    -17 -3 10 5197.61
    -17 3 10 8910.31
    -17 -3 10 4830.61
    -17 3 9 20357.8
    -17 -3 9 21843.1
    -17 -3 8 3491.85
    -17 3 8 2722.38
    -17 -3 8 1802.18
    -17 -3 7 26929.2
    -17 3 7 30392.3
    -17 -3 7 25701.6
    -17 -3 6 1076.14
    -17 3 6 351.166
    -17 -3 5 17051.2
    -17 -3 5 22609.7
    -17 3 5 21196.4
    -17 -3 4 1540.55
    -17 3 4 1668.58
    -17 -3 4 657.243
    -17 -3 3 32756.9
    -17 3 3 27698.8
    -17 -3 3 33039.4
    -17 3 2 891.911
    -17 -3 2 -94.5844
    -17 -3 2 630.707
    -17 3 1 37039.6
    -17 -3 1 36301.7
    -17 3 0 -329.318
    -17 -3 0 453.768
    -17 -3 -1 23190.8
    -17 -3 -1 24733
    -17 3 -1 18986.5
    -17 -3 -2 2311.15
    -17 3 -2 2620.19
    -17 -3 -2 2139.66
    -17 -3 -3 29662.7
    -17 3 -3 28554.7
    -17 3 -4 2213.68
    -17 3 -4 1091.51
    -17 -3 -4 1040.11
    -17 3 -5 34478.8
    -17 3 -5 45384.8
    -17 -3 -5 42827.6
    -17 3 -6 11826.7
    -17 3 -6 11449.6
    -17 -3 -6 14547.1
    -17 3 -7 25100
    -17 -3 -7 18997.4
    -17 3 -8 1024.82
    -17 -3 -8 585.885
    -17 -3 -9 40715.5
    -17 3 -9 32855.1
    -17 3 -10 2721.01
    -17 -3 -10 6600.43
    -17 5 10 -1959.6
    -17 -5 9 29692.6
    -17 -5 9 34757.9
    -17 5 9 27061.6
    -17 -5 8 57.9372
    -17 5 8 1675.29
    -17 -5 8 -235.681
    -17 -5 7 55831
    -17 -5 7 63938.1
    -17 -5 6 474.492
    -17 5 6 85.4028
    -17 -5 6 669.217
    -17 -5 5 49890.6
    -17 5 5 49191.9
    -17 -5 5 49161.3
    -17 5 4 1998
    -17 -5 4 708.878
    -17 -5 4 -107.071
    -17 5 3 65372.1
    -17 -5 3 66186.4
    -17 -5 3 65804.6
    -17 -5 2 966.698
    -17 -5 2 191.219
    -17 5 1 92616.3
    -17 -5 1 96351.6
    -17 -5 1 93520.3
    -17 5 0 3005.57
    -17 -5 0 1807.42
    -17 -5 0 2384.69
    -17 5 -1 66383.9
    -17 -5 -1 67180.1
    -17 5 -2 3314.04
    -17 -5 -2 2498.47
    -17 -5 -3 76797.1
    -17 5 -3 92816
    -17 5 -4 1654.05
    -17 -5 -4 971.169
    -17 5 -5 64132
    -17 5 -5 58837.5
    -17 -5 -5 58325
    -17 5 -6 -344.197
    -17 -5 -6 636.235
    -17 5 -7 24952.6
    -17 -5 -7 27413.3
    -17 5 -8 417.452
    -17 -5 -8 -412.127
    -17 5 -9 35946.2
    -17 -5 -9 35198.1
    -17 7 7 18623.2
    -17 -7 7 21313.4
    -17 7 6 1284.51
    -17 -7 6 408.971
    -17 -7 6 -604.16
    -17 7 5 18844.6
    -17 -7 5 19643.1
    -17 -7 5 19199.7
    -17 -7 4 138.654
    -17 7 4 -282.832
    -17 -7 4 -283.687
    -17 -7 3 31824
    -17 7 3 24493.9
    -17 -7 3 31419.6
    -17 7 2 -1517.31
    -17 -7 2 -181.445
    -17 -7 2 -1394.76
    -17 7 1 32857
    -17 -7 1 26977.1
    -17 -7 1 28559.9
    -17 7 0 -837.53
    -17 -7 0 -759.194
    -17 -7 -1 17205.4
    -17 7 -1 20451.4
    -17 -7 -2 1278.73
    -17 7 -2 13.7635
    -17 7 -3 21908.8
    -17 7 -4 758.71
    17 7 4 426.037
    -17 7 -5 25604.6
    -17 -7 -5 21758.3
    -17 7 -6 33.1316
    -17 -7 -6 -38.6582
    -17 -7 -7 22198.6
    -17 -7 -8 1189.7
    -17 7 -8 2466.27
    -17 -9 3 26945.4
    -17 -9 2 293.566
    -17 -9 0 310.358
    -17 -9 -1 33243
    -17 -9 -2 5620.61
    17 9 3 30793.4
    17 9 4 410.98
    -18 0 11 -602.134
    -18 0 10 31624.3
    -18 0 10 25834.9
    -18 0 9 -163.54
    -18 0 9 -786.822
    -18 0 8 56491.2
    -18 0 7 -844.197
    -18 0 6 47575.2
    -18 0 5 -313.32
    -18 0 4 31897.7
    -18 0 3 697.437
    -18 0 2 53795.2
    -18 0 1 617.404
    -18 0 0 31297.9
    -18 0 -1 -516.705
    -18 0 -2 34190.8
    -18 0 -2 34441.5
    -18 0 -3 -537.719
    -18 0 -3 -805.466
    -18 0 -4 33307.6
    -18 0 -4 28724.1
    -18 0 -5 -108.353
    -18 0 -6 24889.5
    -18 0 -7 170.581
    -18 0 -8 9971.94
    -18 0 -9 1276.6
    -18 -2 11 306.435
    -18 -2 10 14070.3
    -18 2 10 14849.9
    -18 -2 10 13749
    -18 -2 9 1177.01
    -18 2 9 433.651
    -18 -2 9 62.7015
    -18 -2 8 22423.8
    -18 2 8 20657.9
    -18 -2 8 24558.2
    -18 2 7 569.29
    -18 -2 7 442.277
    -18 -2 6 19809.5
    -18 2 6 22521
    -18 -2 6 16844.8
    -18 2 5 1310.67
    -18 -2 5 1857.82
    -18 2 4 11871.6
    -18 -2 4 14451
    -18 2 3 4737.19
    -18 -2 3 2097.4
    -18 2 2 24741.6
    -18 -2 2 24496.3
    -18 2 1 749.28
    -18 -2 1 -248.442
    -18 2 0 17953.3
    -18 -2 0 17815.6
    -18 2 -1 2101.8
    -18 -2 -1 2312.89
    -18 -2 -2 7265.84
    -18 2 -2 10368.3
    -18 -2 -2 10920.4
    -18 2 -3 863.202
    -18 -2 -3 2365.94
    -18 2 -3 2843.12
    -18 2 -4 43908.9
    -18 -2 -4 35206.7
    -18 2 -4 40772.9
    -18 2 -5 -62.55
    -18 2 -5 165.742
    -18 -2 -5 -1149.05
    -18 2 -6 11814.6
    -18 -2 -6 8276.79
    -18 2 -7 860.379
    -18 -2 -7 850.492
    -18 2 -8 35300
    -18 -2 -8 27609.1
    -18 2 -9 1828.94
    -18 -2 -9 691.966
    -18 -4 9 1702.51
    -18 4 9 2646.84
    -18 -4 8 36386.9
    -18 4 8 36145.5
    -18 -4 8 35105.3
    -18 -4 7 1945.05
    -18 4 7 1316.89
    -18 -4 7 2680.78
    -18 -4 6 30886.1
    -18 4 6 32676.8
    -18 -4 6 36902.8
    -18 -4 5 1178.71
    -18 4 5 1983.54
    -18 -4 5 2487.17
    -18 -4 4 35409.2
    -18 4 4 29580
    -18 -4 4 38395.9
    -18 4 3 2851.48
    -18 -4 3 3074.59
    -18 -4 3 1876.23
    -18 4 2 68184.2
    -18 -4 2 73585.3
    -18 4 1 -775.577
    -18 -4 1 -147.918
    -18 4 0 36183.9
    -18 -4 0 41505.1
    -18 4 -1 -444.406
    -18 -4 -1 1003.55
    -18 -4 -2 59973.6
    -18 4 -2 59032.4
    -18 4 -3 -606.151
    -18 -4 -3 -1000.34
    -18 -4 -4 46056
    -18 4 -4 46081.9
    -18 4 -5 1229.87
    -18 4 -5 2665.38
    -18 -4 -5 2396.41
    -18 4 -6 36170.4
    -18 4 -6 38300.4
    -18 -4 -6 42414.8
    -18 4 -7 821.617
    -18 -4 -7 -414.779
    -18 4 -8 27944.9
    -18 -4 -8 25171.8
    -18 -6 7 -283.869
    -18 -6 6 17864.4
    -18 6 6 18041.2
    -18 -6 6 19393.7
    -18 6 5 -545.663
    -18 -6 5 217.792
    -18 -6 5 -894.161
    -18 6 4 17472.8
    -18 -6 4 21260.5
    -18 -6 4 20594
    -18 -6 3 -305.842
    -18 6 3 1297.21
    -18 -6 3 881.347
    -18 -6 2 29245.8
    -18 6 2 27729.1
    -18 -6 2 29224.7
    -18 6 1 390.104
    -18 -6 1 -1183.36
    -18 -6 1 -939.427
    -18 6 0 34617.9
    -18 -6 0 39211.1
    -18 6 -1 2043.15
    -18 6 -2 24566.1
    -18 6 -3 2285.99
    -18 -6 -3 122.272
    -18 6 -4 60280.8
    -18 -6 -4 48170.4
    -18 6 -5 1319.75
    -18 -6 -5 -548.072
    -18 6 -6 26308.9
    -18 -6 -6 30278.9
    -18 6 -7 409.713
    -18 -6 -7 1700.23
    -18 -8 3 77.0491
    -18 -8 3 -547.361
    -18 -8 2 16490.3
    -18 -8 2 21121.3
    -18 -8 1 -50.9669
    -18 -8 0 20495.3
    -18 -8 -1 1551.39
    -19 1 8 -478.037
    -19 -1 8 -1191.79
    -19 1 7 52265.1
    -19 -1 7 48368.9
    -19 1 6 293.082
    -19 -1 6 100.417
    -19 1 5 34771.2
    -19 -1 5 35375.8
    -19 1 4 -154.901
    -19 -1 4 561.113
    -19 1 3 42369.5
    -19 -1 3 44384.8
    -19 1 2 1545.21
    -19 -1 2 2398.75
    -19 1 1 40548.6
    -19 -1 1 43268.9
    -19 1 0 3572.08
    -19 -1 0 3244.88
    -19 1 -1 23443.7
    -19 -1 -1 24973
    -19 1 -2 1965.75
    -19 -1 -2 2116.5
    -19 1 -3 32282.8
    -19 -1 -3 29798.1
    -19 1 -3 34306.3
    -19 1 -4 10318.1
    -19 1 -4 10105.7
    -19 -1 -4 9588.8
    -19 1 -5 21946.1
    -19 -1 -5 20413
    -19 1 -6 1352.08
    -19 -1 -6 -178.655
    -19 1 -7 13137.4
    -19 -1 -7 9632.28
    -19 -3 9 9247.85
    -19 3 8 374.044
    -19 -3 7 16994.4
    -19 3 7 18780.3
    -19 -3 7 20102.1
    -19 3 6 -1261.93
    -19 -3 6 720.088
    -19 3 5 10200.9
    -19 -3 5 18171.8
    -19 3 4 544.75
    -19 -3 4 -491.633
    -19 3 3 20112.8
    -19 -3 3 18799.6
    -19 3 2 1082.22
    -19 -3 2 2605.97
    -19 3 1 41492.9
    -19 -3 1 32253
    -19 3 0 747.199
    -19 -3 0 960.543
    -19 3 -1 20224.3
    -19 -3 -1 19192
    -19 -3 -2 2334.96
    -19 3 -2 1869.67
    -19 -3 -3 32482.6
    -19 3 -3 35646.9
    -19 3 -4 25.8651
    -19 -3 -4 1547.91
    -19 3 -5 28407.7
    -19 3 -5 29180.4
    -19 -3 -5 27318
    -19 3 -6 602.382
    -19 -3 -6 -301.091
    -19 3 -7 19115.5
    -19 -3 -7 18400.4
    -19 -5 7 16174.2
    -19 -5 6 366.565
    -19 -5 6 -635.299
    -19 -5 5 16662
    -19 5 5 18222.1
    -19 -5 5 20878.6
    -19 -5 4 923.697
    -19 5 4 327.555
    -19 -5 4 105.973
    -19 5 3 25768.2
    -19 -5 3 23535.6
    -19 5 2 164.615
    -19 -5 2 -598.742
    -19 -5 1 29360
    -19 5 1 28547.1
    -19 5 0 3873.64
    -19 -5 0 2911
    -19 5 -1 26379.5
    -19 5 -2 1152.85
    -19 -5 -3 31309.3
    -19 5 -3 40865.1
    -19 5 -4 2299.47
    -19 -5 -4 1504.19
    -19 -5 -5 30694.7
    -19 5 -5 27341.9
    -19 -5 -6 1457.9
    -19 -7 4 -756.039
    -19 -7 3 14134
    -19 -7 3 12886.2
    -19 -7 2 -211.194
    -19 -7 2 -229.213
    -20 0 6 37783.7
    -20 0 5 -554.571
    -20 0 4 39019.5
    -20 0 3 -420.392
    -20 0 2 71498.1
    -20 0 1 -674.147
    -20 0 0 50049.4
    -20 0 -1 54.1422
    -20 0 -2 34596.5
    -20 0 -4 39740.3
    -20 0 -5 587.936
    -20 2 6 21293.5
    -20 -2 6 17018.1
    -20 2 5 2523.01
    -20 -2 5 -1999.01
    -20 2 4 20489.6
    -20 -2 4 24853.5
    -20 2 3 -209.84
    -20 -2 3 -1240.26
    -20 2 2 32994.2
    -20 -2 2 36409.4
    -20 2 1 -214.764
    -20 -2 1 -139.972
    -20 2 0 19783.4
    -20 -2 0 22621.4
    -20 2 -1 4812.48
    -20 -2 -1 1153.21
    -20 2 -2 39602.8
    -20 -2 -3 2420.25
    -20 2 -3 3341.75
    -20 -2 -4 34013.4
    -20 2 -5 2002.41
    -20 -2 -5 1737.15
    -20 -4 5 1061.06
    -20 4 4 13531.9
    -20 -4 4 17616.7
    -20 4 3 -787.921
    -20 -4 3 -366.552
    -20 4 2 22848.6
    -20 -4 2 21634
    -20 4 1 673.468
    -20 -4 1 533.526
    -20 4 0 20122.3
    -20 -4 0 23886.1
    -20 4 -1 735.844
    -20 4 -2 9915.88
    -20 -4 -3 559.932
    -20 4 -3 -861.112
    -20 4 -4 23311
    -20 -4 -4 21796.3
    -20 -4 -5 -649.936
    -20 -6 2 8525.96
    -21 1 4 177.544
    -21 -1 4 -410.187
    -21 1 3 33985.1
    -21 -1 3 32169.5
    -21 1 2 -582.457
    -21 -1 2 241.183
    -21 1 1 35018.9
    -21 -1 1 36825.1
    -21 1 0 299.794
    -21 -1 0 -1493.42
    -21 -1 -1 27653.6
    -21 1 -1 26113.9
    -21 1 -2 628.089
    -21 -3 3 16578.8
    -21 -3 2 3607.68
    -21 3 1 23670.6
    -21 -3 1 23527.5
    -21 3 0 2005.87
    -21 -3 0 -165.303
    -21 3 -1 18997.9
    -21 3 -2 -1068.32
    -21 3 -3 30698.7
    -22 0 0 13215
    -22 0 -1 -244.419
    -22 -2 0 23221.4
_refine_special_details     ?
_reflns_number_total     3121
_reflns_number_gt     2511
_reflns_threshold_expression     I>2sigma(I)
_refine_ls_structure_factor_coef     Fsqd
_refine_ls_matrix_type     full
_refine_ls_R_factor_all     0.0392
_refine_ls_R_factor_gt     0.0282
_refine_ls_wR_factor_gt     0.0713
_refine_ls_wR_factor_ref     0.0790
_refine_ls_goodness_of_fit_ref     0.980
_refine_ls_restrained_S_all     0.980
_refine_ls_number_reflns     3121
_refine_ls_number_parameters     97
_refine_ls_number_restraints     3
_refine_ls_hydrogen_treatment     constr
_refine_ls_weighting_scheme     calc
_refine_ls_weighting_details
         'calc w=1/[\s^2^(Fo^2^)+(0.0438P)^2^+4.5906P] where P=(Fo^2^+2Fc^2^)/3'
_atom_sites_solution_hydrogens     geom
_atom_sites_solution_primary     direct
_atom_sites_solution_secondary     difmap
_refine_ls_shift/su_max     0.000
_refine_ls_shift/su_mean     0.000
_refine_diff_density_max     1.966
_refine_diff_density_min     -0.933
_refine_ls_extinction_method     none
_refine_ls_extinction_coef     ?
loop_
    _atom_type_symbol
    _atom_type_description
    _atom_type_scat_dispersion_real
    _atom_type_scat_dispersion_imag
    _atom_type_scat_source
    'C' 'C' 0.0033 0.0016
                         'International Tables Vol C Tables 4.2.6.8 and 6.1.1.4'
    'H' 'H' 0.0000 0.0000
                         'International Tables Vol C Tables 4.2.6.8 and 6.1.1.4'
    'P' 'P' 0.1023 0.0942
                         'International Tables Vol C Tables 4.2.6.8 and 6.1.1.4'
    'Cl' 'Cl' 0.1484 0.1585
                         'International Tables Vol C Tables 4.2.6.8 and 6.1.1.4'
    'Ir' 'Ir' -1.4442 7.9887
                         'International Tables Vol C Tables 4.2.6.8 and 6.1.1.4'
_computing_data_collection
;
CrysAlis PRO (Agilent, 2013)
;
_computing_cell_refinement
;
CrysAlis PRO (Agilent, 2013)
;
_computing_data_reduction
;
CrysAlis PRO (Agilent, 2013)
;
_computing_structure_solution     'SHELXS97 (Sheldrick, 2008)'
_computing_structure_refinement     'SHELXL97 (Sheldrick, 2008)'
_computing_molecular_graphics     'OLEX2 (Dolomanov <i>et al.</i>, 2009)'
_computing_publication_material     'OLEX2 (Dolomanov <i>et al.</i>, 2009)'
loop_
    _atom_site_type_symbol
    _atom_site_label
    _atom_site_fract_x
    _atom_site_fract_y
    _atom_site_fract_z
    _atom_site_U_iso_or_equiv
    _atom_site_adp_type
    _atom_site_calc_flag
    _atom_site_occupancy
    _atom_site_symmetry_multiplicity
    _atom_site_disorder_assembly
    _atom_site_disorder_group
    Ir Ir1 0.2500 0.2500 0.5000 0.02041(7) Uani d 1 2 . .
    Cl Cl1 0.10488(6) 0.33083(11) 0.52340(8) 0.0362(2) Uani d 1 1 . .
    Cl Cl2 0.26795(8) 0.22552(10) 0.67847(7) 0.0333(2) Uani d 1 1 . .
    P P1 0.31064(7) 0.46585(10) 0.51853(7) 0.02636(19) Uani d 1 1 . .
    C C1 0.4083(3) 0.4741(4) 0.6014(3) 0.0372(9) Uani d 1 1 . .
    H H1A 0.3929 0.4501 0.6713 0.056 Uiso calc 1 1 . .
    H H1B 0.4323 0.5665 0.6007 0.056 Uiso calc 1 1 . .
    H H1C 0.4526 0.4104 0.5772 0.056 Uiso calc 1 1 . .
    C C2 0.2402(3) 0.5911(4) 0.5739(3) 0.0380(9) Uani d 1 1 . .
    H H2A 0.2182 0.5566 0.6385 0.057 Uiso calc 1 1 . .
    H H2B 0.1903 0.6101 0.5266 0.057 Uiso calc 1 1 . .
    H H2C 0.2737 0.6748 0.5866 0.057 Uiso calc 1 1 . .
    C C3 0.3468(3) 0.5433(4) 0.4021(3) 0.0315(8) Uani d 1 1 . .
    H H3A 0.3740 0.6314 0.4178 0.047 Uiso calc 1 1 . .
    H H3B 0.2961 0.5563 0.3549 0.047 Uiso calc 1 1 . .
    H H3C 0.3900 0.4842 0.3703 0.047 Uiso calc 1 1 . .
    P P2 0.50757(18) 0.99525(19) 0.22786(14) 0.0272(4) Uani d 0.50 1 A -1
    H H2 0.5366 0.9618 0.1652 0.033 Uiso calc 0.50 1 A -1
    C C4 0.5875(7) 1.0818(16) 0.3085(10) 0.0316(17) Uani d 0.50 1 A -1
    H H4A 0.6290 1.0156 0.3386 0.047 Uiso calc 0.50 1 A -1
    H H4B 0.5575 1.1293 0.3632 0.047 Uiso calc 0.50 1 A -1
    H H4C 0.6197 1.1476 0.2678 0.047 Uiso calc 0.50 1 A -1
    C C5 0.4190(7) 1.1060(16) 0.1915(11) 0.0316(17) Uani d 0.50 1 A -1
    H H5A 0.3785 1.0591 0.1436 0.047 Uiso calc 0.50 1 A -1
    H H5B 0.4425 1.1871 0.1587 0.047 Uiso calc 0.50 1 A -1
    H H5C 0.3873 1.1328 0.2523 0.047 Uiso calc 0.50 1 A -1
    C C6 0.4725(6) 0.8538(9) 0.3010(7) 0.042(2) Uani d 0.50 1 A -1
    H H6A 0.5236 0.7979 0.3207 0.063 Uiso calc 0.50 1 A -1
    H H6B 0.4305 0.7995 0.2599 0.063 Uiso calc 0.50 1 A -1
    H H6C 0.4440 0.8864 0.3625 0.063 Uiso calc 0.50 1 A -1
loop_
    _atom_site_aniso_label
    _atom_site_aniso_U_11
    _atom_site_aniso_U_22
    _atom_site_aniso_U_33
    _atom_site_aniso_U_12
    _atom_site_aniso_U_13
    _atom_site_aniso_U_23
    Ir1 0.02394(11) 0.02238(11) 0.01471(10) 0.00069(6) -0.00252(7) 0.00009(6)
    Cl1 0.0274(4) 0.0375(5) 0.0434(5) 0.0035(4) 0.0001(4) -0.0059(4)
    Cl2 0.0483(6) 0.0369(5) 0.0145(4) -0.0021(4) -0.0047(4) 0.0010(3)
    P1 0.0321(5) 0.0243(4) 0.0223(4) -0.0017(4) -0.0043(4) 0.0002(3)
    C1 0.043(2) 0.031(2) 0.036(2) -0.0080(17) -0.0141(18) -0.0007(17)
    C2 0.052(3) 0.0272(19) 0.035(2) 0.0029(18) -0.0015(19) -0.0082(16)
    C3 0.034(2) 0.031(2) 0.0292(18) -0.0034(15) 0.0006(15) 0.0042(15)
    P2 0.0301(11) 0.0283(8) 0.0233(13) -0.0010(8) 0.0010(11) 0.0018(6)
    C4 0.030(2) 0.021(5) 0.044(2) 0.000(3) -0.0014(19) 0.001(4)
    C5 0.030(2) 0.021(5) 0.044(2) 0.000(3) -0.0014(19) 0.001(4)
    C6 0.036(4) 0.040(5) 0.050(5) -0.014(4) -0.014(4) 0.020(4)
_geom_special_details
;
All e.s.d.'s (except the e.s.d. in the dihedral angle between two l.s. planes)
are estimated using the full covariance matrix. The cell e.s.d.'s are taken
into account individually in the estimation of e.s.d.'s in distances, angles
and torsion angles; correlations between e.s.d.'s in cell parameters are only
used when they are defined by crystal symmetry. An approximate (isotropic)
treatment of cell e.s.d.'s is used for estimating e.s.d.'s involving l.s.
planes.
;
loop_
    _geom_bond_atom_site_label_1
    _geom_bond_atom_site_label_2
    _geom_bond_site_symmetry_2
    _geom_bond_distance
    _geom_bond_publ_flag
    Ir1 Cl1 7_556 2.3717(9) ?
    Ir1 Cl1 . 2.3717(9) ?
    Ir1 Cl2 . 2.3564(9) ?
    Ir1 Cl2 7_556 2.3564(9) ?
    Ir1 P1 . 2.3264(10) ?
    Ir1 P1 7_556 2.3264(10) ?
    P1 C1 . 1.811(4) ?
    P1 C2 . 1.800(4) ?
    P1 C3 . 1.807(4) ?
    C1 H1A . 0.9800 ?
    C1 H1B . 0.9800 ?
    C1 H1C . 0.9800 ?
    C2 H2A . 0.9800 ?
    C2 H2B . 0.9800 ?
    C2 H2C . 0.9800 ?
    C3 H3A . 0.9800 ?
    C3 H3B . 0.9800 ?
    C3 H3C . 0.9800 ?
    P2 H2 . 1.0000 ?
    P2 C4 . 1.798(10) ?
    P2 C5 . 1.785(12) ?
    P2 C6 . 1.781(7) ?
    C4 H4A . 0.9800 ?
    C4 H4B . 0.9800 ?
    C4 H4C . 0.9800 ?
    C5 H5A . 0.9800 ?
    C5 H5B . 0.9800 ?
    C5 H5C . 0.9800 ?
    C6 H6A . 0.9800 ?
    C6 H6B . 0.9800 ?
    C6 H6C . 0.9800 ?
loop_
    _geom_angle_atom_site_label_1
    _geom_angle_atom_site_label_2
    _geom_angle_atom_site_label_3
    _geom_angle_site_symmetry_1
    _geom_angle_site_symmetry_3
    _geom_angle
    _geom_angle_publ_flag
    Cl1 Ir1 Cl1 . 7_556 180.0 ?
    Cl2 Ir1 Cl1 7_556 7_556 89.11(4) ?
    Cl2 Ir1 Cl1 . 7_556 90.89(4) ?
    Cl2 Ir1 Cl1 7_556 . 90.89(4) ?
    Cl2 Ir1 Cl1 . . 89.11(4) ?
    Cl2 Ir1 Cl2 . 7_556 180.0 ?
    P1 Ir1 Cl1 . . 92.63(3) ?
    P1 Ir1 Cl1 7_556 . 87.37(3) ?
    P1 Ir1 Cl1 7_556 7_556 92.63(3) ?
    P1 Ir1 Cl1 . 7_556 87.37(3) ?
    P1 Ir1 Cl2 7_556 7_556 87.56(3) ?
    P1 Ir1 Cl2 . 7_556 92.44(3) ?
    P1 Ir1 Cl2 . . 87.56(3) ?
    P1 Ir1 Cl2 7_556 . 92.44(3) ?
    P1 Ir1 P1 7_556 . 180.0 ?
    C1 P1 Ir1 . . 114.66(14) ?
    C1 P1 C3 . . 102.8(2) ?
    C2 P1 Ir1 . . 115.48(15) ?
    C2 P1 C1 . . 102.3(2) ?
    C2 P1 C3 . . 104.5(2) ?
    C3 P1 Ir1 . . 115.34(14) ?
    P1 C1 H1A . . 109.5 ?
    P1 C1 H1B . . 109.5 ?
    P1 C1 H1C . . 109.5 ?
    H1A C1 H1B . . 109.5 ?
    H1A C1 H1C . . 109.5 ?
    H1B C1 H1C . . 109.5 ?
    P1 C2 H2A . . 109.5 ?
    P1 C2 H2B . . 109.5 ?
    P1 C2 H2C . . 109.5 ?
    H2A C2 H2B . . 109.5 ?
    H2A C2 H2C . . 109.5 ?
    H2B C2 H2C . . 109.5 ?
    P1 C3 H3A . . 109.5 ?
    P1 C3 H3B . . 109.5 ?
    P1 C3 H3C . . 109.5 ?
    H3A C3 H3B . . 109.5 ?
    H3A C3 H3C . . 109.5 ?
    H3B C3 H3C . . 109.5 ?
    C4 P2 H2 . . 109.3 ?
    C5 P2 H2 . . 109.3 ?
    C5 P2 C4 . . 110.8(4) ?
    C6 P2 H2 . . 109.3 ?
    C6 P2 C4 . . 105.2(6) ?
    C6 P2 C5 . . 112.7(5) ?
loop_
    _geom_torsion_atom_site_label_1
    _geom_torsion_atom_site_label_2
    _geom_torsion_atom_site_label_3
    _geom_torsion_atom_site_label_4
    _geom_torsion_site_symmetry_1
    _geom_torsion_site_symmetry_2
    _geom_torsion_site_symmetry_3
    _geom_torsion_site_symmetry_4
    _geom_torsion
    _geom_torsion_publ_flag
    Cl1 Ir1 P1 C1 7_556 . . . -45.68(17) ?
    Cl1 Ir1 P1 C1 . . . . 134.32(17) ?
    Cl1 Ir1 P1 C2 . . . . 15.72(17) ?
    Cl1 Ir1 P1 C2 7_556 . . . -164.28(17) ?
    Cl1 Ir1 P1 C3 . . . . -106.51(15) ?
    Cl1 Ir1 P1 C3 7_556 . . . 73.49(15) ?
    Cl2 Ir1 P1 C1 . . . . 45.32(17) ?
    Cl2 Ir1 P1 C1 7_556 . . . -134.68(17) ?
    Cl2 Ir1 P1 C2 7_556 . . . 106.72(17) ?
    Cl2 Ir1 P1 C2 . . . . -73.28(17) ?
    Cl2 Ir1 P1 C3 . . . . 164.50(15) ?
    Cl2 Ir1 P1 C3 7_556 . . . -15.50(15) ?
_iucr_refine_instructions_details
;
TITL IrCl4 in C2/c #15
CELL 0.71073 15.18138 9.85016 13.09427 90 91.8425 90
ZERR 6 0.00046 0.00025 0.00029 0 0.0024 0
LATT 7
SYMM -X,+Y,0.5-Z
SFAC C H P Cl Ir
UNIT 54 168 18 24 6
SADI P2 C4 P2 C5 P2 C6
EADP C4 C5
L.S. 20
PLAN  20
TEMP -173.15
LIST 4
BOND $H
MORE -1
CONF
fmap 2
acta 50
REM <HKL>/Users/chemprofjoe/Dropbox/IrCl4/IrCl4.hkl</HKL>
WGHT    0.043800    4.590600
FVAR       2.41131
IR1   5    0.250000    0.250000    0.500000    10.50000    0.02394    0.02238 =
         0.01471    0.00009   -0.00252    0.00069
CL1   4    0.104877    0.330827    0.523399    11.00000    0.02744    0.03753 =
         0.04343   -0.00594    0.00009    0.00350
CL2   4    0.267946    0.225525    0.678466    11.00000    0.04827    0.03687 =
         0.01451    0.00101   -0.00471   -0.00205
P1    3    0.310638    0.465847    0.518525    11.00000    0.03215    0.02434 =
         0.02225    0.00018   -0.00429   -0.00173
C1    1    0.408311    0.474141    0.601439    11.00000    0.04327    0.03140 =
         0.03583   -0.00066   -0.01414   -0.00798
AFIX 137
H1A   2    0.392934    0.450066    0.671263    11.00000   -1.50000
H1B   2    0.432294    0.566494    0.600718    11.00000   -1.50000
H1C   2    0.452554    0.410352    0.577198    11.00000   -1.50000
AFIX   0
C2    1    0.240207    0.591084    0.573866    11.00000    0.05201    0.02715 =
         0.03479   -0.00819   -0.00154    0.00287
AFIX 137
H2A   2    0.218222    0.556623    0.638470    11.00000   -1.50000
H2B   2    0.190348    0.610057    0.526625    11.00000   -1.50000
H2C   2    0.273706    0.674757    0.586632    11.00000   -1.50000
AFIX   0
C3    1    0.346815    0.543315    0.402059    11.00000    0.03393    0.03135 =
         0.02918    0.00416    0.00061   -0.00340
AFIX 137
H3A   2    0.373952    0.631438    0.417836    11.00000   -1.50000
H3B   2    0.296090    0.556347    0.354889    11.00000   -1.50000
H3C   2    0.390027    0.484185    0.370272    11.00000   -1.50000
AFIX   0
PART -1
P2    3    0.507571    0.995252    0.227861    10.50000    0.03011    0.02829 =
         0.02335    0.00177    0.00100   -0.00096
AFIX  13
H2    2    0.536625    0.961820    0.165177    10.50000   -1.20000
AFIX   0
C4    1    0.587542    1.081762    0.308537    10.50000    0.02976    0.02104 =
         0.04385    0.00098   -0.00138    0.00006
AFIX 137
H4A   2    0.629016    1.015559    0.338569    10.50000   -1.50000
H4B   2    0.557451    1.129263    0.363171    10.50000   -1.50000
H4C   2    0.619742    1.147610    0.267839    10.50000   -1.50000
AFIX   0
C5    1    0.418988    1.106035    0.191516    10.50000    0.02976    0.02104 =
         0.04385    0.00098   -0.00138    0.00006
AFIX 137
H5A   2    0.378550    1.059062    0.143566    10.50000   -1.50000
H5B   2    0.442511    1.187131    0.158677    10.50000   -1.50000
H5C   2    0.387258    1.132750    0.252345    10.50000   -1.50000
AFIX   0
C6    1    0.472475    0.853847    0.300953    10.50000    0.03574    0.04030 =
         0.04967    0.02013   -0.01389   -0.01421
AFIX 137
H6A   2    0.523615    0.797892    0.320685    10.50000   -1.50000
H6B   2    0.430462    0.799476    0.259911    10.50000   -1.50000
H6C   2    0.444038    0.886375    0.362477    10.50000   -1.50000
HKLF 4
REM  IrCl4 in C2/c #15
REM R1 =  0.0282 for   2511 Fo > 4sig(Fo)  and  0.0392 for all   3121 data
REM     97 parameters refined using      3 restraints
END
WGHT      0.0250      6.9487
REM Highest difference peak  1.966,  deepest hole -0.933,  1-sigma level  0.145
Q1    1   0.1881  0.4682  0.4810  11.00000  0.05    1.97
Q2    1   0.1031  0.1666  0.5209  11.00000  0.05    1.77
Q3    1   0.5083  0.4969  0.7242  11.00000  0.05    1.04
Q4    1   0.2643  0.2913  0.6745  11.00000  0.05    0.77
Q5    1   0.2526  0.1863  0.4550  11.00000  0.05    0.69
Q6    1   0.2627  0.6022  0.4209  11.00000  0.05    0.62
Q7    1   0.1331  0.3584  0.4799  11.00000  0.05    0.59
Q8    1   0.2807  0.3102  0.4473  11.00000  0.05    0.56
Q9    1   0.1924  0.2185  0.4448  11.00000  0.05    0.54
Q10   1   0.2876  0.2695  0.4551  11.00000  0.05    0.48
Q11   1   0.2582  0.5212  0.5360  11.00000  0.05    0.47
Q12   1   0.1514  0.2610  0.5365  11.00000  0.05    0.47
Q13   1   0.4385  1.2409  0.2266  11.00000  0.05    0.47
Q14   1   0.1560  0.5455  0.5947  11.00000  0.05    0.47
Q15   1   0.5976  0.9866  0.3890  11.00000  0.05    0.46
Q16   1   0.2771  0.5420  0.5514  11.00000  0.05    0.46
Q17   1   0.3663  0.4434  0.5506  11.00000  0.05    0.46
Q18   1   0.5000  0.9101  0.2500  10.50000  0.05    0.46
Q19   1   0.4765  1.0954  0.2348  11.00000  0.05    0.45
Q20   1   0.3905  1.1026  0.1294  11.00000  0.05    0.45
REM The information below was added by Olex2.
REM
REM R1 = 0.0282 for 2511 Fo > 4sig(Fo) and 0.0392 for all 10605 data
REM n/a parameters refined using n/a restraints
REM Highest difference peak 1.97, deepest hole -0.93
REM Mean Shift 0, Max Shift 0.
REM +++ Tabular Listing of Refinement Information +++
REM R1_all = 0.0392
REM R1_gt = 0.0282
REM wR_ref = 0.0790
REM GOOF = 0.980
REM Shift_max = 0
REM Shift_mean = 0
REM Reflections_all = 10605
REM Reflections_gt = 2511
REM Parameters = n/a
REM Hole = -0.93
REM Peak = 1.97
REM Flack = n/a
;
