# Supplementary material for: Tri­methyl­phospho­nium trans-tetra­chlorido­bis­(tri­methyl­phosphane-κP)iridate(III)
Source: Acta Crystallogr Sect E Struct Rep Online. 2014 Feb 22;70(Pt 3):m103. doi: 10.1107/S160053681400350X (PMC3998401; doi:10.1107/S160053681400350X)
Supplement: Supplementary file 2 [file e-70-0m103-Isup2.hkl]

# 
# h,k,l, Fc-squared, Fo-squared, sigma(Fo-squared) and status flag 
# 
data_I
_shelx_title ' IrCl4 in C2/c '#  15'' 
_shelx_refln_list_code          4 
_shelx_F_calc_maximum      404.91 
_exptl_crystal_F_000      1632.00 
_reflns_d_resolution_high  0.6702 
 
loop_ 
 _symmetry_equiv_pos_as_xyz 
 'x, y, z' 
 '-x, y, -z+1/2' 
 'x+1/2, y+1/2, z' 
 '-x+1/2, y+1/2, -z+1/2' 
 '-x, -y, -z' 
 'x, -y, z-1/2' 
 '-x+1/2, -y+1/2, -z' 
 'x+1/2, -y+1/2, z-1/2' 
 
_cell_length_a    15.1814 
_cell_length_b     9.8502 
_cell_length_c    13.0943 
_cell_angle_alpha  90.000 
_cell_angle_beta   91.843 
_cell_angle_gamma  90.000 
 
_shelx_F_squared_multiplier     1.000 
 
loop_ 
 _refln_index_h 
 _refln_index_k 
 _refln_index_l 
 _refln_F_squared_calc 
 _refln_F_squared_meas 
 _refln_F_squared_sigma 
 _refln_observed_status 
   4   0   0    83092.77    87270.05    787.73 o 
   6   0   0   113500.97   118279.82   1314.39 o 
   8   0   0    68402.20    68422.13    775.77 o 
  10   0   0     7603.11     7312.58    224.52 o 
  12   0   0    35953.65    36135.30    679.33 o 
  14   0   0    28691.55    31391.74   1083.43 o 
  16   0   0    11115.86    11992.96    697.23 o 
  18   0   0     6045.59     5382.80    503.75 o 
  20   0   0     7487.34     8607.79    681.63 o 
  22   0   0     1986.00     2272.79    391.22 o 
   3   1   0    24480.37    26311.21    188.12 o 
   5   1   0     2593.51     2903.88     73.44 o 
   7   1   0      755.10      647.11     37.16 o 
   9   1   0     7406.58     7378.09    150.19 o 
  11   1   0      216.05      186.28     35.18 o 
  13   1   0     1466.27     1147.53     97.04 o 
  15   1   0      475.71      551.06    116.01 o 
  17   1   0      196.08       98.67     74.83 o 
  19   1   0      365.26      588.69    131.03 o 
  21   1   0       51.21      -67.51    154.20 o 
   0   2   0    36153.79    38685.49    705.79 o 
   2   2   0   112790.42   115298.10    754.29 o 
   4   2   0    84650.16    89763.46    644.72 o 
   6   2   0   133943.08   136267.56    868.30 o 
   8   2   0    75862.34    76003.62    544.02 o 
  10   2   0    48744.08    48565.36    466.32 o 
  12   2   0    15953.10    15567.83    342.97 o 
  14   2   0    19378.43    18587.76    405.55 o 
  16   2   0     4481.05     4324.67    294.24 o 
  18   2   0     3077.92     3075.45    274.51 o 
  20   2   0     3166.51     3645.13    321.64 o 
  22   2   0     3278.69     3993.76    506.97 o 
   1   3   0    18402.10    19811.05    210.61 o 
   3   3   0    25258.09    25893.94    270.23 o 
   5   3   0     3836.37     3849.67     97.20 o 
   7   3   0     6240.47     5938.06    130.07 o 
   9   3   0     1210.91     1051.24     68.91 o 
  11   3   0      871.98      718.45     81.60 o 
  13   3   0     2312.81     2217.16    160.72 o 
  15   3   0     1853.92     1662.32    145.83 o 
  17   3   0        4.66       11.58     72.77 o 
  19   3   0        3.06      146.14     91.76 o 
  21   3   0      165.84      111.40    186.71 o 
   0   4   0   112494.88   109948.73   1324.09 o 
   2   4   0    92163.57    92705.15    852.91 o 
   4   4   0    93900.00    91687.11    713.66 o 
   6   4   0    23935.71    22716.03    291.10 o 
   8   4   0    32253.55    32244.63    375.22 o 
  10   4   0    20073.73    19472.91    522.72 o 
  12   4   0    23031.04    23069.00    422.54 o 
  14   4   0     8696.73     8168.37    281.09 o 
  16   4   0    12580.82    13287.30    442.94 o 
  18   4   0     6174.94     6711.03    457.59 o 
  20   4   0     3752.53     3804.04    336.39 o 
   1   5   0      830.62      660.77     37.90 o 
   3   5   0     1761.38     1658.31     75.16 o 
   5   5   0       38.72       -2.45     21.52 o 
   7   5   0      696.54      533.35     58.85 o 
   9   5   0     3913.58     3761.95    123.09 o 
  11   5   0      152.02      106.24     36.34 o 
  13   5   0      407.28      346.47     77.70 o 
  15   5   0      274.04      316.62     87.81 o 
  17   5   0      361.90      398.30     90.03 o 
  19   5   0      373.16      573.22    150.96 o 
   0   6   0    20472.39    21183.41    521.51 o 
   2   6   0    71820.57    71071.92    862.55 o 
   4   6   0    56864.62    57774.13    555.79 o 
   6   6   0    40779.05    40457.61    532.90 o 
   8   6   0    18035.13    17504.80    293.81 o 
  10   6   0    42827.03    43668.72    783.99 o 
  12   6   0    14028.92    13694.93    311.36 o 
  14   6   0     5682.71     5216.67    276.65 o 
  16   6   0     6125.31     6066.98    354.85 o 
  18   6   0     6434.37     6381.56    418.52 o 
   1   7   0     1001.26      840.00     53.89 o 
   3   7   0     1221.72      875.80     86.31 o 
   5   7   0       59.74       43.03     20.66 o 
   7   7   0     2895.69     2611.90    115.56 o 
   9   7   0        3.61       92.40     41.79 o 
  11   7   0      954.25      850.36     90.32 o 
  13   7   0      273.57      217.56     74.83 o 
  15   7   0      144.22      122.15     70.50 o 
  17   7   0        0.95      -99.97     99.97 o 
   0   8   0    22250.47    22038.78    852.45 o 
   2   8   0    18521.43    17177.82    384.23 o 
   4   8   0    36739.01    37492.48    594.03 o 
   6   8   0    13735.92    13574.80    306.09 o 
   8   8   0    18643.11    19000.05    557.15 o 
  10   8   0    13016.70    13173.49    649.55 o 
  12   8   0    10093.91     9922.32    385.63 o 
  14   8   0     3816.48     3808.88    255.39 o 
  16   8   0     5820.61     5846.38    422.76 o 
  18   8   0     3116.32     3524.90    481.02 o 
   1   9   0       32.65       -5.32     50.03 o 
   3   9   0        0.11       -5.52     45.22 o 
   5   9   0     4886.13     4712.44    212.01 o 
   7   9   0       49.58      147.09     66.77 o 
   9   9   0       15.45       22.43     75.00 o 
  11   9   0      134.86      123.40     61.98 o 
  13   9   0     1107.45     1110.07    128.06 o 
  15   9   0      160.69      168.21    109.69 o 
  17   9   0       43.34       53.38    145.78 o 
   0  10   0    15621.83    15450.81    655.61 o 
   2  10   0    17738.62    17687.06    534.53 o 
   4  10   0     6681.88     6402.20    262.93 o 
   6  10   0     8619.53     8553.47    371.51 o 
   8  10   0     5492.20     5133.04    296.11 o 
  10  10   0     6543.42     6714.72    404.21 o 
  12  10   0     3656.22     3244.73    317.23 o 
  14  10   0     6031.39     6704.36    373.02 o 
   1  11   0     1252.25      999.91    109.91 o 
   3  11   0      162.36       64.49     48.63 o 
   5  11   0        0.28      -30.65     65.34 o 
   7  11   0       79.37       69.37     91.11 o 
   9  11   0        2.08       95.49     76.26 o 
  11  11   0     1233.08     1421.51    194.23 o 
  13  11   0       56.43      116.59    160.92 o 
   0  12   0     7427.30     7456.99    504.77 o 
   2  12   0     2835.54     2674.28    191.61 o 
   4  12   0     5768.68     4985.81    538.65 o 
   6  12   0     8637.20     8013.63    486.24 o 
   8  12   0     9878.04    10264.54    460.85 o 
  10  12   0     2602.13     2400.28    233.24 o 
  12  12   0     3688.40     3747.14    510.95 o 
   1  13   0      588.79      628.20    111.65 o 
   3  13   0      295.89      147.74    103.21 o 
   5  13   0      507.14      601.69    134.29 o 
   7  13   0       22.95      202.55     90.79 o 
   9  13   0      122.10     -171.06    183.76 o 
   0  14   0     5497.51     5438.01    583.13 o 
   2  14   0     4603.43     5201.73    586.75 o 
 -21   1   1     5320.03     6179.86    435.60 o 
 -19   1   1     7060.11     7210.23    436.18 o 
 -17   1   1     6806.50     6392.85    541.27 o 
 -15   1   1    22266.50    23194.03    603.16 o 
 -13   1   1    36946.76    36935.52    527.52 o 
 -11   1   1    27413.32    27130.92    498.92 o 
  -9   1   1    39442.99    38132.20    425.38 o 
  -7   1   1   103899.45   103080.88    865.19 o 
  -5   1   1   111909.59   113572.41    810.69 o 
  -3   1   1    60934.85    66902.15    520.52 o 
   3   1   1    42567.85    43521.62    577.29 o 
   5   1   1    28699.41    28565.40    263.78 o 
   7   1   1    66919.88    67279.26    471.91 o 
   9   1   1    17647.22    17406.11    256.30 o 
  11   1   1     6288.15     5784.92    140.02 o 
  13   1   1    19117.01    19539.66    367.05 o 
  15   1   1    12571.00    12915.83    367.63 o 
  17   1   1     3268.15     3100.78    339.80 o 
  19   1   1     3928.36     4166.51    325.90 o 
  21   1   1     4347.63     4626.83    368.02 o 
 -20   2   1      202.22      -30.43     83.40 o 
 -18   2   1      289.14       48.73     85.80 o 
 -16   2   1      501.43      452.15    117.19 o 
 -14   2   1      163.97      195.63     60.04 o 
 -12   2   1       79.28       60.03     32.34 o 
 -10   2   1       78.28       77.53     25.17 o 
  -8   2   1      190.33      205.72     31.53 o 
  -6   2   1     6058.70     6693.52    128.19 o 
  -4   2   1    19156.06    20031.06    264.98 o 
  -2   2   1       81.92      145.37     22.22 o 
   0   2   1      112.41      181.41     28.74 o 
   2   2   1     8782.52     9567.97    165.81 o 
   4   2   1     2277.18     2763.37     83.08 o 
   6   2   1     7760.21     8020.46    257.07 o 
   8   2   1     2863.82     2883.64     82.76 o 
  10   2   1     2737.13     2384.14     76.32 o 
  12   2   1      473.46      394.60     55.95 o 
  14   2   1      237.77      138.39     41.74 o 
  16   2   1      804.41      694.53    103.54 o 
  18   2   1      482.70      379.05    105.85 o 
  20   2   1      550.51      451.44    314.67 o 
 -21   3   1     3444.19     4058.60    358.82 o 
 -19   3   1     5623.35     6317.19    794.57 o 
 -17   3   1     6586.14     6305.63    382.82 o 
 -15   3   1    10559.39    10354.81    504.92 o 
 -13   3   1    23692.12    24452.48    541.85 o 
 -11   3   1    39846.91    39736.88    570.60 o 
  -9   3   1    66471.29    65977.34    874.00 o 
  -7   3   1    92277.47    90916.04    813.58 o 
  -5   3   1    75053.53    76483.36    791.82 o 
  -3   3   1    81099.62    81551.95    692.84 o 
  -1   3   1    94986.21    96158.63    707.38 o 
   1   3   1    89623.42    95939.44    764.89 o 
   3   3   1    71417.18    71553.34    597.50 o 
   5   3   1    73550.05    76242.71    805.22 o 
   7   3   1    45065.18    45911.64    435.47 o 
   9   3   1    38169.23    36571.50    939.53 o 
  11   3   1    25047.42    25248.78    652.98 o 
  13   3   1    10741.20    10919.12    259.14 o 
  15   3   1     5691.74     5381.09    228.62 o 
  17   3   1     4080.82     3853.39    264.79 o 
  19   3   1     3201.86     3385.48    296.02 o 
  21   3   1     3039.92     3267.37    465.13 o 
 -20   4   1      108.45      104.73     91.51 o 
 -18   4   1       32.21      -70.43     74.43 o 
 -16   4   1      983.10      907.97    123.99 o 
 -14   4   1        8.61       22.63     67.10 o 
 -12   4   1     4668.59     4267.58    232.77 o 
 -10   4   1       33.55       62.43     23.31 o 
  -8   4   1     6222.81     5976.58    148.18 o 
  -6   4   1      111.84      111.73     25.92 o 
  -4   4   1       35.93       26.72     17.69 o 
  -2   4   1     7073.99     7518.54    156.79 o 
   0   4   1     5332.07     5684.75    174.65 o 
   2   4   1    23147.64    24819.60    315.44 o 
   4   4   1      628.82      480.08     36.48 o 
   6   4   1      768.37      608.00     40.76 o 
   8   4   1     6093.62     5945.54    189.86 o 
  10   4   1       84.17       78.05     33.57 o 
  12   4   1     2534.56     2348.43    118.40 o 
  14   4   1       77.45       -0.50     44.15 o 
  16   4   1      232.08      224.18     59.61 o 
  18   4   1       21.58       30.49    124.51 o 
  20   4   1        2.07      126.55    122.12 o 
 -19   5   1     4706.16     4981.82    380.81 o 
 -17   5   1    14460.05    16196.86    525.52 o 
 -15   5   1    13133.55    13355.08    450.49 o 
 -13   5   1    14828.94    15219.61    561.42 o 
 -11   5   1    22651.97    23093.09    434.87 o 
  -9   5   1    23154.28    22944.81    375.68 o 
  -7   5   1    17187.55    16576.98    304.56 o 
  -5   5   1    51851.61    50632.92    587.27 o 
  -3   5   1   101992.65   101305.48    841.98 o 
  -1   5   1    70135.73    66816.84    948.48 o 
   1   5   1    47517.55    49031.61    707.01 o 
   3   5   1    59972.99    57785.47    607.12 o 
   5   5   1    37113.88    36394.21    408.98 o 
   7   5   1     7784.42     7299.41    167.31 o 
   9   5   1    10049.31    10135.55    265.34 o 
  11   5   1    16543.91    16922.62    387.32 o 
  13   5   1     7541.66     7187.19    222.70 o 
  15   5   1     8405.23     8539.94    300.83 o 
  17   5   1    10425.57    11491.03    522.48 o 
  19   5   1     4671.64     4536.90    522.68 o 
 -18   6   1       12.38      -77.47     83.61 o 
 -16   6   1       27.91       43.93    107.43 o 
 -14   6   1     1175.71      930.52    123.36 o 
 -12   6   1     1306.66     1116.27    116.54 o 
 -10   6   1      548.36      524.02     79.34 o 
  -8   6   1      613.16      484.19     59.10 o 
  -6   6   1     2930.11     2727.53    116.12 o 
  -4   6   1     5854.33     5903.45    170.10 o 
  -2   6   1     2773.79     2870.32    131.07 o 
   0   6   1      601.32      621.77     55.19 o 
   2   6   1       19.56       25.87     21.55 o 
   4   6   1       85.00      138.66     32.60 o 
   6   6   1       23.17       96.67     25.13 o 
   8   6   1      327.55      252.02     50.99 o 
  10   6   1     1409.49     1247.96    100.31 o 
  12   6   1     2039.53     2081.45    207.04 o 
  14   6   1      495.98      466.24     75.38 o 
  16   6   1       84.39       62.36     76.28 o 
  18   6   1      260.61      351.39    174.14 o 
 -17   7   1     5524.05     5053.73    311.34 o 
 -15   7   1     4135.32     3992.34    265.01 o 
 -13   7   1     4191.82     3670.02    238.38 o 
 -11   7   1    28869.45    30449.86    646.61 o 
  -9   7   1    39053.46    40374.49    636.46 o 
  -7   7   1    19903.80    20058.96    356.36 o 
  -5   7   1    28582.40    29561.25    439.90 o 
  -3   7   1    38736.36    39398.67    576.48 o 
  -1   7   1     6915.09     6714.20    221.44 o 
   1   7   1    13732.64    13281.32    233.24 o 
   3   7   1    36478.29    36134.58    520.06 o 
   5   7   1    25611.62    25426.82    437.97 o 
   7   7   1    15083.71    14517.44    275.85 o 
   9   7   1    28622.71    29314.18    508.99 o 
  11   7   1    16697.31    16528.56    429.41 o 
  13   7   1     4453.61     3983.66    179.68 o 
  15   7   1     2013.98     1716.43    188.61 o 
  17   7   1     3027.13     3234.28    308.25 o 
 -18   8   1      328.02       -8.77    144.21 o 
 -16   8   1      146.17       42.03     80.87 o 
 -14   8   1      434.02      254.98     75.98 o 
 -12   8   1       68.92       36.36     59.87 o 
 -10   8   1      947.11      829.09    100.60 o 
  -8   8   1      412.72      282.15     65.91 o 
  -6   8   1      932.95      691.75     69.10 o 
  -4   8   1     1027.98      688.91     79.59 o 
  -2   8   1     2766.20     2675.72    163.75 o 
   0   8   1     1812.65     1734.99    121.94 o 
   2   8   1     2629.08     2615.49    146.09 o 
   4   8   1     4669.85     4640.74    195.03 o 
   6   8   1     6387.92     6264.40    254.92 o 
   8   8   1       97.13       33.08     52.13 o 
  10   8   1       83.54       44.14     52.10 o 
  12   8   1       40.20       55.77     45.92 o 
  14   8   1      106.74      248.15    114.15 o 
  16   8   1      244.69      106.51    168.45 o 
  18   8   1       70.62      266.82    147.36 o 
 -15   9   1     6497.02     6979.94    376.11 o 
 -13   9   1     7524.66     7915.24    456.56 o 
 -11   9   1     5330.51     4935.00    242.12 o 
  -9   9   1     6211.89     5868.15    257.96 o 
  -7   9   1     9800.59     8782.67    357.32 o 
  -5   9   1    15070.50    14351.34    373.88 o 
  -3   9   1    22183.37    21225.21    635.61 o 
  -1   9   1    36608.65    36266.71    625.14 o 
   1   9   1    22370.34    22162.74    471.53 o 
   3   9   1    21405.04    21560.30    461.66 o 
   5   9   1    14863.17    14767.28    379.36 o 
   7   9   1     8716.12     9062.38    367.37 o 
   9   9   1     4921.62     4311.13    260.18 o 
  11   9   1     8112.61     8869.20    387.88 o 
  13   9   1     6297.45     6141.91    422.69 o 
  15   9   1     5740.63     6208.67    583.92 o 
  17   9   1     5239.32     5717.33    633.03 o 
 -14  10   1       81.81       20.54     84.84 o 
 -12  10   1     1343.16     1478.51    187.81 o 
 -10  10   1      121.58      148.94     66.88 o 
  -8  10   1     1159.51     1086.53    141.05 o 
  -6  10   1      130.59      134.68     72.49 o 
  -4  10   1      665.27      577.51     77.41 o 
  -2  10   1     3166.27     2915.87    178.57 o 
   0  10   1      624.57      629.73     92.36 o 
   2  10   1      802.61      544.32     91.68 o 
   4  10   1      365.54      419.02     81.02 o 
   6  10   1      355.27      402.01     97.15 o 
   8  10   1        3.45       26.91     67.62 o 
  10  10   1      264.77      403.69    143.40 o 
  12  10   1     1765.13     1689.74    160.74 o 
  14  10   1      107.12       52.79     93.90 o 
 -13  11   1     3712.62     3649.24    345.74 o 
 -11  11   1     4732.96     3924.42    371.73 o 
  -9  11   1     6724.45     6900.67    358.81 o 
  -7  11   1    11517.16    11514.50    457.47 o 
  -5  11   1     7852.28     6717.14    407.50 o 
  -3  11   1     5177.73     4781.87    240.59 o 
  -1  11   1     6198.63     5617.88    271.85 o 
   1  11   1     8865.60     8965.21    327.93 o 
   3  11   1     5963.48     5489.11    258.05 o 
   5  11   1     8352.59     8832.45    397.16 o 
   7  11   1    11838.65    12605.78    486.66 o 
   9  11   1     9167.67     9651.60    429.58 o 
  11  11   1     3846.52     3894.79    285.28 o 
  13  11   1     3892.85     4420.21    386.23 o 
 -12  12   1       17.45     -192.92    192.92 o 
 -10  12   1       22.80      163.97     79.32 o 
  -8  12   1       15.14       58.75     73.71 o 
  -6  12   1       16.22      -87.53     87.53 o 
  -4  12   1       45.46       -0.52     83.63 o 
  -2  12   1        5.80       43.85     59.43 o 
   0  12   1      391.66      471.62     89.78 o 
   2  12   1      634.07      395.10     89.99 o 
   4  12   1      423.41      532.82    115.83 o 
   6  12   1      793.05      842.22    141.26 o 
   8  12   1       59.97      131.18    110.18 o 
  10  12   1        0.60        0.27    102.67 o 
  12  12   1        1.25       51.35    145.47 o 
  -9  13   1     1905.76     1879.00    362.06 o 
  -7  13   1     3401.21     3018.66    448.43 o 
  -5  13   1     3461.31     2747.17    242.75 o 
  -3  13   1     2252.51     2179.00    215.53 o 
  -1  13   1     6156.19     6368.38    308.82 o 
   1  13   1     6450.88     6245.22    306.08 o 
   3  13   1     3184.96     3051.77    258.82 o 
   5  13   1     2883.01     2663.57    249.59 o 
   7  13   1     4860.46     4739.50    381.75 o 
   9  13   1     2023.85     1752.61    344.64 o 
  -2  14   1       39.23     -122.46    122.46 o 
   0  14   1       88.33       31.09    112.08 o 
   2  14   1      116.55      162.85    143.92 o 
 -20   0   2    10736.61    12296.67    842.82 o 
 -18   0   2     9798.89     9252.02    682.11 o 
 -16   0   2    12364.22    13154.67    760.88 o 
 -14   0   2    39959.63    42164.03    847.24 o 
 -12   0   2    19982.36    19874.00    630.67 o 
 -10   0   2    11158.92    10268.69    332.02 o 
  -8   0   2    41647.46    42836.27    698.38 o 
  -6   0   2    84916.58    80869.81    985.34 o 
  -4   0   2     7979.23     8011.37    208.67 o 
   2   0   2   118890.68   121202.98   1625.75 o 
   4   0   2    10477.28    10695.83    242.52 o 
   6   0   2    30778.90    32332.47    572.18 o 
   8   0   2     5927.04     5641.47    233.55 o 
  10   0   2    12457.78    12130.17    281.44 o 
  12   0   2    10411.76    10456.44    281.96 o 
  14   0   2    32984.03    34093.19    834.01 o 
  16   0   2    11584.50    11919.28    608.68 o 
  18   0   2     5497.46     5905.11    389.13 o 
  20   0   2     5073.45     5950.11    551.96 o 
 -21   1   2      109.29      -27.88     96.32 o 
 -19   1   2      331.84      344.18    105.80 o 
 -17   1   2        8.83      -49.28     80.00 o 
 -15   1   2     2318.16     2112.42    158.10 o 
 -13   1   2      217.57      188.32     45.28 o 
 -11   1   2      506.35      425.82     55.39 o 
  -9   1   2        0.00       39.42     48.15 o 
  -7   1   2       31.82       26.99     13.50 o 
  -5   1   2     7004.38     7040.44     95.33 o 
  -3   1   2      358.20      465.68     26.32 o 
   3   1   2      235.62      283.98     23.46 o 
   5   1   2    29849.75    32456.36    424.57 o 
   7   1   2      122.76      130.50     19.21 o 
   9   1   2     1333.46     1220.22     60.44 o 
  11   1   2     4833.30     4356.12    116.35 o 
  13   1   2      371.46      296.31     42.80 o 
  15   1   2      530.80      208.92     67.34 o 
  17   1   2       56.36       26.93     54.03 o 
  19   1   2      488.01      351.73    119.55 o 
  21   1   2      234.52      108.02    154.14 o 
 -20   2   2     5423.00     5975.05    421.55 o 
 -18   2   2     4257.23     4234.37    332.93 o 
 -16   2   2     8519.91     7789.45    321.80 o 
 -14   2   2    17558.16    17704.92    461.89 o 
 -12   2   2    42770.54    42927.71    576.78 o 
 -10   2   2    33376.21    32652.68    376.23 o 
  -8   2   2    67056.74    68619.81    816.21 o 
  -6   2   2    72070.70    74881.17    659.35 o 
  -4   2   2    65226.98    67513.48    525.60 o 
  -2   2   2     5124.80     5773.53    120.06 o 
   0   2   2    40346.22    40687.65    359.23 o 
   2   2   2    11487.28    13112.00    162.27 o 
   4   2   2    15350.63    15825.00    217.58 o 
   6   2   2    34288.33    33502.53    359.91 o 
   8   2   2    72090.05    72956.55    814.11 o 
  10   2   2     9077.97     9049.79    209.79 o 
  12   2   2    11537.31    11447.76    263.62 o 
  14   2   2     7367.88     7218.84    224.63 o 
  16   2   2     5488.87     5272.32    331.39 o 
  18   2   2     2061.75     1680.39    173.86 o 
  20   2   2     5998.27     6811.13    612.28 o 
 -21   3   2      561.70      620.47    225.39 o 
 -19   3   2      332.72      291.25    131.03 o 
 -17   3   2        0.60       70.84     64.93 o 
 -15   3   2        4.62      -25.62     51.18 o 
 -13   3   2     1684.68     1494.82    134.93 o 
 -11   3   2     7473.08     7343.45    174.01 o 
  -9   3   2     3460.07     3354.18    110.19 o 
  -7   3   2      151.28      172.41     29.72 o 
  -5   3   2     1972.89     2162.22     77.34 o 
  -3   3   2      690.69      797.62     47.18 o 
  -1   3   2     9631.27     9737.28    217.06 o 
   1   3   2    20680.19    21385.50    370.90 o 
   3   3   2     7770.30     8408.16    150.00 o 
   5   3   2     1174.99     1048.91     51.40 o 
   7   3   2      145.68      155.17     27.03 o 
   9   3   2     1047.00      922.24     61.25 o 
  11   3   2     6135.41     5945.00    165.31 o 
  13   3   2     1709.49     1649.07     94.28 o 
  15   3   2       22.73       26.39     52.04 o 
  17   3   2      478.63      402.28     88.40 o 
  19   3   2      445.82      358.25    120.98 o 
  21   3   2       74.66     -122.06    122.06 o 
 -20   4   2     3624.45     3818.88    352.51 o 
 -18   4   2    11379.43    12216.70    577.25 o 
 -16   4   2    12862.72    13064.42    455.19 o 
 -14   4   2    15324.78    15788.74    595.72 o 
 -12   4   2    14025.53    14493.69    525.72 o 
 -10   4   2    31494.64    32806.46    564.28 o 
  -8   4   2    16137.50    16269.54    365.30 o 
  -6   4   2    34306.72    33501.62    387.72 o 
  -4   4   2    35218.83    34509.71    387.07 o 
  -2   4   2    70538.46    70322.09    625.73 o 
   0   4   2    32964.67    32930.64    476.50 o 
   2   4   2    44765.82    46067.50    420.71 o 
   4   4   2    21936.95    22864.93    279.85 o 
   6   4   2    18474.49    18065.59    230.31 o 
   8   4   2     2463.64     2121.59     91.48 o 
  10   4   2    16660.26    16857.70    340.06 o 
  12   4   2    12244.04    12664.04    262.40 o 
  14   4   2    11052.61    11071.15    279.56 o 
  16   4   2     6295.79     6207.74    299.23 o 
  18   4   2     9584.07    10229.95    524.12 o 
  20   4   2     2246.61     1705.39    327.37 o 
 -19   5   2       74.50      -37.20     86.44 o 
 -17   5   2      191.00       97.97     78.87 o 
 -15   5   2      221.77      392.94    109.26 o 
 -13   5   2       82.64       96.30     90.63 o 
 -11   5   2      507.43      415.89     59.50 o 
  -9   5   2     2214.83     1942.06    106.80 o 
  -7   5   2       59.39       68.32     25.50 o 
  -5   5   2    18993.15    19278.78    299.45 o 
  -3   5   2     4669.53     4721.40     99.67 o 
  -1   5   2     1444.79     1557.92    102.11 o 
   1   5   2      424.07      477.84     44.59 o 
   3   5   2     4987.83     4515.29    140.91 o 
   5   5   2     5725.32     5346.69    138.94 o 
   7   5   2      162.04      101.02     22.09 o 
   9   5   2      671.62      514.94     49.91 o 
  11   5   2      227.68      184.23     36.35 o 
  13   5   2      922.29      696.88     72.37 o 
  15   5   2      444.22      423.63     74.47 o 
  17   5   2      347.97      495.95    134.04 o 
  19   5   2      321.10      198.27    115.71 o 
 -20   6   2     1823.98     1466.35    342.31 o 
 -18   6   2     4993.24     4942.27    311.48 o 
 -16   6   2     9549.01     9835.06    416.15 o 
 -14   6   2     5291.07     4639.10    358.00 o 
 -12   6   2    14373.20    14701.61    414.21 o 
 -10   6   2    29926.66    31335.94    921.03 o 
  -8   6   2    28624.53    28428.74    462.89 o 
  -6   6   2    10144.07     9932.69    241.48 o 
  -4   6   2    52024.27    53447.85    584.57 o 
  -2   6   2    28878.12    28295.72    445.80 o 
   0   6   2    16363.41    16146.86    367.71 o 
   2   6   2    17268.95    17429.79    306.12 o 
   4   6   2    63578.68    64195.41    782.58 o 
   6   6   2    10130.36    10185.20    228.78 o 
   8   6   2    19118.65    18531.42    378.44 o 
  10   6   2    20924.61    21042.60    377.49 o 
  12   6   2    15190.98    15638.96    387.14 o 
  14   6   2     2640.12     2281.46    135.70 o 
  16   6   2     7790.52     7965.75    443.38 o 
  18   6   2     4641.04     4225.02    498.02 o 
 -19   7   2        1.59      -37.86    105.09 o 
 -17   7   2        0.38      -96.86     96.86 o 
 -15   7   2      240.95       74.73     73.25 o 
 -13   7   2       43.45       45.64     48.94 o 
 -11   7   2      245.61      275.48     63.11 o 
  -9   7   2      282.17      237.59     45.33 o 
  -7   7   2     2203.97     2204.96    116.34 o 
  -5   7   2      132.22      114.42     41.01 o 
  -3   7   2     2397.36     2582.72    135.46 o 
  -1   7   2      879.97      711.78     74.57 o 
   1   7   2     1904.40     1711.54     87.19 o 
   3   7   2      705.42      453.26     51.16 o 
   5   7   2     2508.86     2313.53    116.57 o 
   7   7   2      298.59      238.71     50.74 o 
   9   7   2       21.04       36.35     36.09 o 
  11   7   2      431.73      358.60     75.14 o 
  13   7   2       74.78       76.09     72.13 o 
  15   7   2      857.91      663.95    173.96 o 
  17   7   2       88.16      104.13    108.78 o 
 -18   8   2     3375.54     3255.56    398.23 o 
 -16   8   2     4987.90     5144.87    504.59 o 
 -14   8   2     6093.91     6349.21    484.29 o 
 -12   8   2     7060.81     7706.40    411.86 o 
 -10   8   2    17315.42    18170.33    438.01 o 
  -8   8   2    11752.87    11734.47    289.49 o 
  -6   8   2    16022.20    16096.91    344.48 o 
  -4   8   2    18609.46    19207.84    621.05 o 
  -2   8   2    29124.26    30149.71    526.29 o 
   0   8   2     8019.90     7318.82    246.38 o 
   2   8   2    21133.58    21343.80    434.00 o 
   4   8   2    16427.20    16292.53    424.94 o 
   6   8   2    18657.07    19496.72    748.48 o 
   8   8   2     7493.18     7140.37    311.92 o 
  10   8   2    15759.05    16140.53    494.07 o 
  12   8   2     5838.75     5820.55    423.65 o 
  14   8   2     4385.56     3946.40    334.40 o 
  16   8   2     3469.09     3485.72    329.99 o 
 -17   9   2       56.32       50.49    135.19 o 
 -15   9   2      377.35      508.51    122.65 o 
 -13   9   2      200.05      207.72     79.60 o 
 -11   9   2       57.16       29.72     57.81 o 
  -9   9   2     2154.73     2329.16    192.43 o 
  -7   9   2      530.69      622.57     77.80 o 
  -5   9   2        3.99       -0.11     38.84 o 
  -3   9   2       10.72       11.50     41.34 o 
  -1   9   2     4361.11     4451.92    205.76 o 
   1   9   2      123.76      119.56     49.01 o 
   3   9   2      495.93      344.29     74.76 o 
   5   9   2     1606.48     1401.70    116.41 o 
   7   9   2      358.55      381.87     92.69 o 
   9   9   2     2722.61     2802.56    461.98 o 
  11   9   2        0.09        3.78     68.45 o 
  13   9   2       64.34       35.58     70.89 o 
  15   9   2      202.55       71.09    221.79 o 
  17   9   2      179.65      966.67    292.61 o 
 -14  10   2     3510.30     3034.96    259.48 o 
 -12  10   2     5656.38     6251.08    350.23 o 
 -10  10   2     3355.80     3188.04    203.23 o 
  -8  10   2     8197.64     8509.57    372.08 o 
  -6  10   2     8002.69     7669.40    329.37 o 
  -4  10   2    11049.35    10865.96    394.47 o 
  -2  10   2     9132.22     9108.85    357.61 o 
   0  10   2    22626.11    23995.24    593.49 o 
   2  10   2    12161.43    11889.46    360.07 o 
   4  10   2     9543.14     9839.41    325.81 o 
   6  10   2     5796.98     5264.63    364.28 o 
   8  10   2     7285.75     8016.29    372.83 o 
  10  10   2     3236.86     2547.90    268.93 o 
  12  10   2     6528.27     6018.26    412.37 o 
  14  10   2     4417.54     4388.80    391.66 o 
 -13  11   2       59.37      244.41    177.59 o 
 -11  11   2       65.86      259.74    194.90 o 
  -9  11   2      509.20      435.49    102.83 o 
  -7  11   2     1604.13     1531.47    247.19 o 
  -5  11   2      259.28      270.49     90.86 o 
  -3  11   2     3139.05     3318.75    202.18 o 
  -1  11   2      978.82      956.52    160.37 o 
   1  11   2      232.31      129.95     60.15 o 
   3  11   2      406.88      303.12     68.23 o 
   5  11   2       25.62        6.34     62.17 o 
   7  11   2       47.24       50.32     64.99 o 
   9  11   2      118.53      237.44     91.83 o 
  11  11   2        8.34      -43.65     79.65 o 
  13  11   2      179.37       -7.19    169.90 o 
 -12  12   2     2780.15     3350.79    473.74 o 
 -10  12   2     3910.64     3530.78    345.95 o 
  -8  12   2     5564.14     5911.73    346.62 o 
  -6  12   2     9728.54    10012.36    442.45 o 
  -4  12   2     3698.84     3499.00    217.63 o 
  -2  12   2     5492.68     5576.81    274.16 o 
   0  12   2     5241.59     5214.84    266.73 o 
   2  12   2     6987.79     7015.15    305.65 o 
   4  12   2     4194.45     4232.27    290.51 o 
   6  12   2    12297.16    13640.97    532.65 o 
   8  12   2     9240.04    10387.42    472.61 o 
  10  12   2     5154.27     5384.27    346.86 o 
  12  12   2     1948.83     1290.82    289.22 o 
  -9  13   2       45.96       24.87    122.58 o 
  -7  13   2        3.47      -40.70     72.31 o 
  -5  13   2       78.24        3.61     93.93 o 
  -3  13   2      198.42      268.90     81.77 o 
  -1  13   2       72.01      -26.45     81.79 o 
   1  13   2      123.29      107.77     89.72 o 
   3  13   2     1000.74     1085.90    174.44 o 
   5  13   2       64.64      155.69    101.89 o 
   7  13   2      121.46      305.10    151.62 o 
  -2  14   2     4003.05     3709.32    479.29 o 
   0  14   2     8185.05     9075.70    771.26 o 
   2  14   2     4229.62     4571.89    569.14 o 
 -21   1   3     4951.49     5688.25    433.25 o 
 -19   1   3     7570.21     7463.52    451.64 o 
 -17   1   3     5254.23     5149.18    356.87 o 
 -15   1   3    11387.02    11451.85    378.43 o 
 -13   1   3    26432.41    27525.73    466.80 o 
 -11   1   3    11781.54    11944.54    276.58 o 
  -9   1   3     9825.36     9650.45    227.74 o 
  -7   1   3    39324.67    40012.27    571.90 o 
  -5   1   3    33117.63    33907.77    324.64 o 
  -3   1   3     7458.69     7419.87    131.74 o 
  -1   1   3    51654.30    55728.36    463.55 o 
   1   1   3    71327.01    73763.76    798.61 o 
   3   1   3     5482.49     5753.17     93.80 o 
   5   1   3    23077.50    22606.92    359.46 o 
   7   1   3    45483.91    42463.43    976.87 o 
   9   1   3    25768.41    25092.79    433.97 o 
  11   1   3    12673.29    12188.22    252.28 o 
  13   1   3    23414.16    23401.21    461.77 o 
  15   1   3    19859.19    20424.53    463.52 o 
  17   1   3     7750.97     8242.87    369.95 o 
  19   1   3     5947.83     5563.69    333.59 o 
 -20   2   3       37.85     -118.66    130.11 o 
 -18   2   3      654.85      525.03    227.00 o 
 -16   2   3       20.19       70.39     63.48 o 
 -14   2   3      600.85      422.54     79.01 o 
 -12   2   3     1605.39     1317.46     95.82 o 
 -10   2   3      189.10      128.23     38.04 o 
  -8   2   3     1109.57     1036.43     47.19 o 
  -6   2   3     8211.17     8747.01    145.21 o 
  -4   2   3    25377.24    28440.57    290.81 o 
  -2   2   3     1784.61     2141.69     74.77 o 
   0   2   3     2181.18     2437.42     64.13 o 
   2   2   3    10323.13    11320.70    162.54 o 
   4   2   3     4314.79     4437.88    121.06 o 
   6   2   3     2755.52     2787.23    129.12 o 
   8   2   3      992.46      822.75     52.76 o 
  10   2   3      908.33     1019.56     75.63 o 
  12   2   3      758.59      632.16     78.82 o 
  14   2   3        1.20      -42.57     42.57 o 
  16   2   3      297.68      236.62     55.73 o 
  18   2   3      196.27      330.49     98.27 o 
  20   2   3      368.70      496.51    139.80 o 
 -21   3   3     2988.19     2851.32    440.03 o 
 -19   3   3     3787.94     3345.83    317.90 o 
 -17   3   3     5613.10     5383.76    290.98 o 
 -15   3   3     7969.93     7452.00    320.31 o 
 -13   3   3    10712.19    10483.22    573.39 o 
 -11   3   3    20324.80    19903.42    349.50 o 
  -9   3   3    29117.27    29396.02    327.10 o 
  -7   3   3    28268.33    28341.82    420.05 o 
  -5   3   3    25415.59    24635.27    298.54 o 
  -3   3   3    14570.30    15089.08    246.59 o 
  -1   3   3     5401.24     5444.49    109.49 o 
   1   3   3    24304.87    24292.52    313.70 o 
   3   3   3    48030.13    51502.97    556.06 o 
   5   3   3    31869.08    29291.25   1222.78 o 
   7   3   3    47585.82    48769.31    517.58 o 
   9   3   3    35371.05    34929.94    405.18 o 
  11   3   3    21383.70    22221.12    335.65 o 
  13   3   3    16832.20    16384.44    305.41 o 
  15   3   3    12229.86    12256.32    372.57 o 
  17   3   3     6012.60     4995.61    353.56 o 
  19   3   3     5618.05     5889.31    412.11 o 
  21   3   3     5010.26     5279.75    571.55 o 
 -20   4   3       21.29      -92.82     98.36 o 
 -18   4   3      355.70      439.58     99.94 o 
 -16   4   3       11.43       74.23     57.61 o 
 -14   4   3      157.31      146.11     66.03 o 
 -12   4   3     4767.40     4617.74    158.39 o 
 -10   4   3      890.21      698.14     51.93 o 
  -8   4   3     1030.10      937.94     61.66 o 
  -6   4   3      975.40      744.91     57.15 o 
  -4   4   3      668.87      821.79     59.99 o 
  -2   4   3     4339.07     4339.64    154.38 o 
   0   4   3      188.32      222.08     28.14 o 
   2   4   3     5060.44     4758.16    161.82 o 
   4   4   3       45.45       68.76     27.89 o 
   6   4   3     5264.19     5198.74    152.97 o 
   8   4   3      790.53      676.68     52.99 o 
  10   4   3      410.39      366.39     47.36 o 
  12   4   3     4735.69     4840.60    161.22 o 
  14   4   3     1752.88     1531.64     99.76 o 
  16   4   3      158.96      -63.62    137.82 o 
  18   4   3        5.60      -97.92     97.92 o 
  20   4   3       25.45      -11.49    122.20 o 
 -19   5   3     4260.32     4236.09    362.78 o 
 -17   5   3     9968.37    11314.44    453.34 o 
 -15   5   3    11007.15    11019.93    423.48 o 
 -13   5   3     6734.47     6742.65    307.86 o 
 -11   5   3    13274.41    13295.62    283.23 o 
  -9   5   3    12142.31    11687.18    240.62 o 
  -7   5   3     5840.00     5527.38    159.60 o 
  -5   5   3    16027.64    15464.86    269.48 o 
  -3   5   3    68401.53    68692.39    787.40 o 
  -1   5   3    49078.80    49824.79    575.03 o 
   1   5   3    20053.77    19435.11    249.05 o 
   3   5   3    35608.26    36470.45    568.23 o 
   5   5   3    22064.81    21771.34    301.04 o 
   7   5   3     4955.07     4595.15    114.56 o 
   9   5   3    12508.49    12675.24    246.67 o 
  11   5   3    24314.04    24408.95    375.54 o 
  13   5   3    11788.26    11941.46    272.59 o 
  15   5   3     8725.09     9555.84    379.31 o 
  17   5   3    13644.22    14632.25   1377.51 o 
  19   5   3     5894.79     6219.15    821.73 o 
 -18   6   3      137.11      104.71     86.38 o 
 -16   6   3       45.51       25.11     60.13 o 
 -14   6   3       11.75      -23.09     89.71 o 
 -12   6   3      199.47      113.71     48.07 o 
 -10   6   3      112.93       50.65     38.97 o 
  -8   6   3      523.12      413.58     54.03 o 
  -6   6   3     3577.53     3473.46    135.68 o 
  -4   6   3     4793.85     4718.77    155.08 o 
  -2   6   3      431.67      428.98     48.18 o 
   0   6   3     4069.30     3483.77    168.86 o 
   2   6   3     4122.26     4340.42    197.89 o 
   4   6   3     3697.09     3317.17    112.31 o 
   6   6   3     3474.56     3044.06    105.61 o 
   8   6   3      202.32      141.58     41.25 o 
  10   6   3       34.83       41.40     31.44 o 
  12   6   3      138.86      163.79     42.19 o 
  14   6   3        1.12       67.68     48.91 o 
  16   6   3       40.96       47.54     71.47 o 
  18   6   3      440.64      191.17    186.06 o 
 -19   7   3     1828.40     2315.25    288.24 o 
 -17   7   3     4978.11     5027.41    385.84 o 
 -15   7   3     3755.66     3383.43    251.11 o 
 -13   7   3     4758.58     4543.64    275.25 o 
 -11   7   3    18324.31    19347.36    521.61 o 
  -9   7   3    27278.97    28309.35    481.93 o 
  -7   7   3    16956.05    17571.83    336.89 o 
  -5   7   3    17768.88    18836.46    431.08 o 
  -3   7   3    13965.31    14270.67    350.99 o 
  -1   7   3     7049.87     6650.67    221.44 o 
   1   7   3     5530.74     5136.78    175.17 o 
   3   7   3    26980.21    27764.05    438.42 o 
   5   7   3    32105.16    33303.85    489.70 o 
   7   7   3    19265.82    18485.58    445.89 o 
   9   7   3    15752.49    15844.39    380.97 o 
  11   7   3    19112.88    19600.48    449.62 o 
  13   7   3     5680.54     5150.90    236.10 o 
  15   7   3     2453.93     2297.63    201.24 o 
  17   7   3     3862.20     3768.01    479.82 o 
 -18   8   3        2.09      -41.11    107.50 o 
 -16   8   3      641.90     1021.72    156.69 o 
 -14   8   3     1412.42     1293.84    159.23 o 
 -12   8   3      769.82      774.12    111.09 o 
 -10   8   3     1191.73     1243.07    114.45 o 
  -8   8   3     1050.58      901.23     81.97 o 
  -6   8   3      396.67      299.19     53.96 o 
  -4   8   3     2187.42     1816.05    124.65 o 
  -2   8   3       27.37        0.47     35.94 o 
   0   8   3     2901.95     2634.77    166.03 o 
   2   8   3       22.01       43.71     35.47 o 
   4   8   3      334.80      182.92     52.75 o 
   6   8   3      450.98      141.50    126.44 o 
   8   8   3     1224.23     1487.64    179.69 o 
  10   8   3     4762.98     4811.89    270.20 o 
  12   8   3      104.86      159.85     76.55 o 
  14   8   3      501.05      623.41    114.18 o 
  16   8   3      766.46      809.86    171.47 o 
 -17   9   3     3457.25     4634.23    566.34 o 
 -15   9   3     5344.55     5399.13    342.32 o 
 -13   9   3     4219.04     3781.00    337.29 o 
 -11   9   3     3877.39     3754.37    255.34 o 
  -9   9   3     6082.51     5584.61    421.82 o 
  -7   9   3     5548.15     5163.04    204.31 o 
  -5   9   3     9328.68     9962.44    313.67 o 
  -3   9   3    25632.04    25236.52    600.32 o 
  -1   9   3    23848.71    24224.83    499.57 o 
   1   9   3    19356.03    20009.20    449.58 o 
   3   9   3    14483.94    14097.79    422.56 o 
   5   9   3    11362.33    11466.50    507.22 o 
   7   9   3     4623.74     4172.49    314.61 o 
   9   9   3     8427.88     8062.69    442.38 o 
  11   9   3     7325.99     7406.98    434.72 o 
  13   9   3     6708.00     6193.07    842.35 o 
  15   9   3     6194.83     6517.69    526.58 o 
  17   9   3     5010.30     5296.03    606.31 o 
 -14  10   3       82.20        6.55     99.67 o 
 -12  10   3      336.05      512.03    116.43 o 
 -10  10   3       38.81       56.81     79.25 o 
  -8  10   3     1437.10     1235.53    128.73 o 
  -6  10   3      357.05      441.19     77.40 o 
  -4  10   3      122.09      197.31     67.90 o 
  -2  10   3      910.57      777.69    100.66 o 
   0  10   3      487.44      296.79     69.44 o 
   2  10   3     3222.89     3046.84    229.52 o 
   4  10   3     1719.86     1548.47    160.42 o 
   6  10   3      167.45      222.50     93.38 o 
   8  10   3      935.38     1181.20    304.62 o 
  10  10   3      108.17       56.41     76.33 o 
  12  10   3       29.30      -26.18     72.89 o 
  14  10   3        1.15      153.01    142.50 o 
 -13  11   3     4655.44     5050.78    581.03 o 
 -11  11   3     4458.01     4646.29    314.08 o 
  -9  11   3     6375.31     6337.92    587.90 o 
  -7  11   3    10386.11    10572.02    435.10 o 
  -5  11   3     9747.66     9930.93    405.42 o 
  -3  11   3     3917.38     3846.26    219.05 o 
  -1  11   3     6610.65     6911.85    291.20 o 
   1  11   3    10190.02    10071.44    352.52 o 
   3  11   3     7325.03     6689.52    347.61 o 
   5  11   3     7201.77     7628.52    375.66 o 
   7  11   3    13669.37    14852.87    539.69 o 
   9  11   3     7488.23     8417.17    412.98 o 
  11  11   3     3118.17     3004.13    253.16 o 
  13  11   3     3351.68     3229.60    330.49 o 
 -10  12   3        0.38       24.45     90.77 o 
  -8  12   3      116.84       75.65     87.42 o 
  -6  12   3       22.11       89.27     77.67 o 
  -4  12   3      209.11      143.30     73.25 o 
  -2  12   3       35.79       72.82     72.98 o 
   0  12   3       16.26      -64.10     64.10 o 
   2  12   3       86.53       26.02     99.40 o 
   4  12   3        0.24       54.34     64.28 o 
   6  12   3       18.31        1.43     83.56 o 
   8  12   3      335.52      434.68    128.10 o 
  10  12   3      506.50      932.27    204.57 o 
  -7  13   3     5636.96     6256.63    452.04 o 
  -5  13   3     4487.05     4405.43    383.75 o 
  -3  13   3     4102.45     3849.64    242.25 o 
  -1  13   3     6768.85     7547.02    335.55 o 
   1  13   3     7781.61     8491.71    425.76 o 
   3  13   3     3651.48     3576.31    285.09 o 
   5  13   3     4018.30     4849.65    337.75 o 
   7  13   3     3665.71     4141.46    542.21 o 
  -2  14   3        0.86      -69.56    107.76 o 
   0  14   3       16.28        7.27    135.92 o 
 -20   0   4     5814.47     6710.81    647.90 o 
 -18   0   4     5777.29     5485.96    547.48 o 
 -16   0   4     6975.86     6412.46    545.17 o 
 -14   0   4    12076.23    12018.57    688.97 o 
 -12   0   4     9153.49     9171.24    365.24 o 
 -10   0   4      744.40      734.13     99.80 o 
  -8   0   4     9618.77     9246.45    411.42 o 
  -6   0   4    40027.79    39024.74    658.71 o 
  -4   0   4    48061.62    48826.09    693.15 o 
  -2   0   4    21152.56    21434.05    801.80 o 
   0   0   4   129462.67   133165.06   1595.43 o 
   2   0   4    92463.52    95857.69    903.08 o 
   4   0   4    47904.54    50804.91    541.75 o 
   6   0   4    20328.84    19141.35    467.11 o 
   8   0   4    70758.31    71729.65   1002.29 o 
  10   0   4    14537.41    14516.32    312.95 o 
  12   0   4    35827.50    37039.48    807.20 o 
  14   0   4    41083.29    44876.11    976.37 o 
  16   0   4    27761.29    31169.00   1847.56 o 
  18   0   4     5611.22     5266.27    394.15 o 
  20   0   4     6712.20     6834.77    708.78 o 
 -21   1   4       64.44      -22.87     95.43 o 
 -19   1   4      304.32       35.75     71.90 o 
 -17   1   4        0.87      -13.83     64.16 o 
 -15   1   4     1195.89     1159.37    105.71 o 
 -13   1   4     2395.67     2068.84    141.04 o 
 -11   1   4      104.25      115.45     35.17 o 
  -9   1   4        9.09       74.04     30.40 o 
  -7   1   4      168.32      177.80     43.44 o 
  -5   1   4     2449.42     2432.23    116.13 o 
  -3   1   4     2839.54     2847.14     86.55 o 
  -1   1   4    33773.90    35943.40    354.47 o 
   1   1   4      199.98      387.28     38.26 o 
   3   1   4     3435.61     3833.17     95.15 o 
   5   1   4    13350.98    14334.77    205.87 o 
   7   1   4     7681.28     7711.77    148.28 o 
   9   1   4     9608.23     8802.53    323.65 o 
  11   1   4        4.40       20.70     29.54 o 
  13   1   4      457.07      491.92    103.78 o 
  15   1   4        2.75       33.79     49.02 o 
  17   1   4       31.16       28.27     70.38 o 
  19   1   4     1362.55     1723.22    193.94 o 
 -20   2   4     3562.59     3906.85    375.26 o 
 -18   2   4     2655.13     2268.21    250.60 o 
 -16   2   4     1601.00     1328.03    144.52 o 
 -14   2   4    11632.77    11557.81    314.09 o 
 -12   2   4    19615.21    19434.41    393.50 o 
 -10   2   4    22348.82    22109.61    312.42 o 
  -8   2   4    24784.79    24736.87    478.71 o 
  -6   2   4    52804.59    54954.72    631.48 o 
  -4   2   4     9592.04     9310.37    240.49 o 
  -2   2   4    21572.12    22571.35    286.70 o 
   0   2   4    53209.15    56467.43    452.84 o 
   2   2   4    67441.34    68132.84    555.57 o 
   4   2   4    26839.55    26693.53    270.08 o 
   6   2   4   114582.75   118511.27    844.72 o 
   8   2   4    77634.02    79364.55    778.55 o 
  10   2   4    47339.44    48396.41    538.62 o 
  12   2   4    16554.07    16753.44    324.07 o 
  14   2   4    20591.10    21252.97    545.63 o 
  16   2   4     6268.72     5662.42    306.12 o 
  18   2   4     6872.85     6874.06    385.36 o 
  20   2   4     5736.89     5849.83    647.30 o 
 -19   3   4      115.54        7.53     96.63 o 
 -17   3   4      260.97      221.71     87.00 o 
 -15   3   4       75.76      130.97     57.59 o 
 -13   3   4     2219.96     1805.73    138.58 o 
 -11   3   4     1045.75      787.51     63.27 o 
  -9   3   4     1108.11      935.95     52.82 o 
  -7   3   4     9916.86     9865.91    181.47 o 
  -5   3   4       37.22       43.37     22.28 o 
  -3   3   4     5759.00     6391.78    157.60 o 
  -1   3   4     4895.88     4924.32    112.22 o 
   1   3   4      687.14      730.49     45.98 o 
   3   3   4     7777.55     7368.50    148.22 o 
   5   3   4     2535.26     2470.40     63.61 o 
   7   3   4      518.99      419.79     38.70 o 
   9   3   4      288.14      206.53     31.96 o 
  11   3   4      740.26      649.00     57.29 o 
  13   3   4     5785.74     5583.60    179.97 o 
  15   3   4      376.68      142.84     70.35 o 
  17   3   4      468.12      236.61     76.92 o 
  19   3   4       60.16      108.05    130.89 o 
 -20   4   4     2712.64     2718.99    351.26 o 
 -18   4   4     5665.27     5922.87    396.74 o 
 -16   4   4     9894.96    10984.71    422.76 o 
 -14   4   4     6169.08     6286.94    434.67 o 
 -12   4   4     7507.85     7008.78    237.11 o 
 -10   4   4     9220.34     9322.78    276.18 o 
  -8   4   4    19781.94    19432.16    294.55 o 
  -6   4   4     9549.79     9712.29    258.52 o 
  -4   4   4    54657.38    57288.30    626.88 o 
  -2   4   4    59084.22    59293.77    637.99 o 
   0   4   4    48255.80    48665.49    452.38 o 
   2   4   4    33457.43    33201.12    371.31 o 
   4   4   4    79417.55    81100.23    709.37 o 
   6   4   4    21378.83    20061.71    362.83 o 
   8   4   4    20207.21    19811.51    293.00 o 
  10   4   4    27587.96    28302.05    384.63 o 
  12   4   4    31578.79    33306.74    450.63 o 
  14   4   4    12489.88    12294.56    317.03 o 
  16   4   4    17642.01    19315.51    583.62 o 
  18   4   4     7626.97     7923.39    469.10 o 
  20   4   4     3967.43     3894.80    351.07 o 
 -19   5   4      286.40       75.00     82.72 o 
 -17   5   4      157.61      122.18     85.40 o 
 -15   5   4      378.25      436.28    244.48 o 
 -13   5   4      152.55        1.01     50.54 o 
 -11   5   4      941.33      639.99     78.14 o 
  -9   5   4      829.70      791.51     64.29 o 
  -7   5   4       56.49       27.00     24.50 o 
  -5   5   4      831.95      718.27     56.62 o 
  -3   5   4      180.52      119.59     33.20 o 
  -1   5   4     8002.71     8191.26    156.13 o 
   1   5   4        6.05        5.32     19.12 o 
   3   5   4     3299.72     3311.43    110.30 o 
   5   5   4     1854.41     1953.20     92.02 o 
   7   5   4     2628.74     2568.59    125.02 o 
   9   5   4     1559.24     1424.47    141.70 o 
  11   5   4       23.29       17.32     40.53 o 
  13   5   4       84.32      116.71     44.48 o 
  15   5   4        8.55       63.72     51.03 o 
  17   5   4      194.75      224.20     93.57 o 
  19   5   4      338.52      325.69    132.12 o 
 -18   6   4     3381.46     3405.14    270.82 o 
 -16   6   4     6183.11     6419.21    345.04 o 
 -14   6   4     3070.98     2815.83    216.88 o 
 -12   6   4     6118.21     6111.48    323.97 o 
 -10   6   4    22988.04    24569.71    533.48 o 
  -8   6   4    11187.99    10653.51    349.95 o 
  -6   6   4    12130.14    12072.96    260.15 o 
  -4   6   4    21382.88    21215.37    379.76 o 
  -2   6   4    34305.80    34046.82    495.49 o 
   0   6   4     9389.80     9381.30    287.16 o 
   2   6   4    35703.59    36030.98    524.73 o 
   4   6   4    35174.55    36915.89    478.49 o 
   6   6   4    40086.47    40362.17    472.04 o 
   8   6   4    15295.61    15372.98    316.88 o 
  10   6   4    31210.64    32340.47    546.02 o 
  12   6   4    15748.02    16222.23    366.69 o 
  14   6   4     9835.58     9943.04    340.29 o 
  16   6   4     4541.56     4237.06    328.23 o 
  18   6   4     8297.51     9312.79   1041.41 o 
 -19   7   4        0.37     -126.49    126.49 o 
 -17   7   4       42.35      -23.14     74.15 o 
 -15   7   4      229.05      321.25     83.38 o 
 -13   7   4        0.10       -5.53     60.93 o 
 -11   7   4      263.10      177.43     71.51 o 
  -9   7   4      187.17      104.00     46.55 o 
  -7   7   4      491.36      491.51     60.35 o 
  -5   7   4     1822.26     1629.77    110.29 o 
  -3   7   4     2612.13     2706.30    125.91 o 
  -1   7   4       42.26       19.16     39.59 o 
   1   7   4     5492.31     5882.07    196.91 o 
   3   7   4      900.17      879.46    143.91 o 
   5   7   4     2423.89     2536.82    161.85 o 
   7   7   4       52.57       50.55     44.05 o 
   9   7   4     3314.52     3250.50    174.65 o 
  11   7   4        0.36      114.66     53.81 o 
  13   7   4      166.84       88.97     54.39 o 
  15   7   4        0.52      -31.83     59.03 o 
  17   7   4      202.70       98.87    102.66 o 
 -16   8   4     4610.16     4947.71    328.04 o 
 -14   8   4     3635.99     3633.05    266.66 o 
 -12   8   4     6143.23     5938.62    392.95 o 
 -10   8   4    11936.94    12474.28    428.06 o 
  -8   8   4    13939.87    14396.78    341.85 o 
  -6   8   4     7071.90     6424.18    234.28 o 
  -4   8   4    20939.38    21491.72    395.14 o 
  -2   8   4    19646.65    19283.62    420.72 o 
   0   8   4    18646.57    18649.21    399.79 o 
   2   8   4    12659.53    12358.41    303.57 o 
   4   8   4    31198.87    31337.57    565.15 o 
   6   8   4    13073.84    12503.77    380.88 o 
   8   8   4    15665.69    15387.62    840.83 o 
  10   8   4    12057.76    11849.93    527.11 o 
  12   8   4    12794.63    13991.33    713.33 o 
  14   8   4     3133.33     3272.64    245.08 o 
  16   8   4     5117.41     5444.97    842.89 o 
 -15   9   4      830.68      767.99    168.01 o 
 -13   9   4        8.46       -3.41     83.86 o 
 -11   9   4      137.64       71.51     77.36 o 
  -9   9   4       12.32       43.64     50.38 o 
  -7   9   4        0.12      -10.96     44.73 o 
  -5   9   4     4161.88     3984.24    244.42 o 
  -3   9   4      421.46      267.15    100.43 o 
  -1   9   4      337.07      299.66     65.97 o 
   1   9   4      888.02      891.45    101.43 o 
   3   9   4     3317.39     3190.26    202.36 o 
   5   9   4       98.26       80.30    130.83 o 
   7   9   4      520.52      480.19    124.03 o 
   9   9   4     1062.80      871.66    151.16 o 
  11   9   4     1159.49     1145.24    180.11 o 
  13   9   4       62.02      137.76    275.32 o 
  15   9   4      169.44      169.22    201.92 o 
  17   9   4        0.19       70.68    142.94 o 
 -14  10   4     5337.20     5207.64    448.45 o 
 -12  10   4     3290.93     2986.43    365.87 o 
 -10  10   4     4037.22     4316.98    280.54 o 
  -8  10   4     6445.91     6436.38    281.67 o 
  -6  10   4    13216.07    13854.46    453.20 o 
  -4  10   4     8344.60     8148.10    467.67 o 
  -2  10   4    16318.53    16329.56    431.06 o 
   0  10   4    13368.25    13840.10    461.86 o 
   2  10   4    14860.78    14913.54    411.01 o 
   4  10   4     7736.29     7563.35    438.39 o 
   6  10   4     8729.66     8542.54    472.14 o 
   8  10   4     4814.38     3939.13    334.26 o 
  10  10   4     6214.44     5404.99    393.55 o 
  12  10   4     3937.81     3260.61    317.78 o 
  14  10   4     6132.30     6547.54    449.35 o 
 -11  11   4      261.32      199.64     84.56 o 
  -9  11   4      168.39       -1.27     89.26 o 
  -7  11   4      142.59      135.54     68.99 o 
  -5  11   4       25.52       19.80     71.19 o 
  -3  11   4      497.27      430.47     79.25 o 
  -1  11   4       77.46       40.04     51.18 o 
   1  11   4     1132.33     1273.39    143.95 o 
   3  11   4     1330.20     1350.29    165.87 o 
   5  11   4      706.01      614.79    117.81 o 
   7  11   4        0.12       51.24     73.47 o 
   9  11   4      325.19      514.72    169.88 o 
  11  11   4      268.75      128.32     87.93 o 
  13  11   4      112.89      162.73    160.63 o 
 -10  12   4     3478.43     3599.32    486.00 o 
  -8  12   4     5936.96     6358.96    361.64 o 
  -6  12   4     6584.02     6225.80    351.07 o 
  -4  12   4     4716.75     4613.06    313.00 o 
  -2  12   4     1896.75     1208.25    167.51 o 
   0  12   4     7971.47     8161.46    333.86 o 
   2  12   4     4797.61     4768.96    313.93 o 
   4  12   4     4510.69     4387.99    304.25 o 
   6  12   4     6319.95     6800.43    577.51 o 
   8  12   4    10133.99    11528.70    723.93 o 
  10  12   4     2556.90     2374.46    409.74 o 
  -7  13   4      188.60      359.48    120.49 o 
  -5  13   4      462.53      636.49    133.27 o 
  -3  13   4      179.67      176.61     93.20 o 
  -1  13   4      423.75      501.58    125.77 o 
   1  13   4        8.75      114.13     93.56 o 
   3  13   4       23.35      160.64     93.14 o 
   5  13   4       28.93      -95.11     95.11 o 
  -2  14   4     4818.08     5219.66    413.89 o 
 -19   1   5     5183.74     6032.49    424.70 o 
 -17   1   5     3055.53     2271.83    248.73 o 
 -15   1   5     7532.52     7210.76    262.33 o 
 -13   1   5    18516.47    19035.87    410.20 o 
 -11   1   5    15212.20    14496.83    331.48 o 
  -9   1   5    15417.37    15206.23    315.39 o 
  -7   1   5    55968.86    54033.91    607.88 o 
  -5   1   5    70832.12    69898.48    851.94 o 
  -3   1   5    63104.82    64235.93    591.25 o 
  -1   1   5   110911.37   115361.69    901.91 o 
   1   1   5   163950.62   167196.25   1019.38 o 
   3   1   5    96561.77    97381.77    752.55 o 
   5   1   5    50606.64    51225.33    385.12 o 
   7   1   5    83265.27    84143.95    624.24 o 
   9   1   5    57703.41    57544.38    689.19 o 
  11   1   5    23531.88    23756.13    369.92 o 
  13   1   5    22824.52    23294.29    458.51 o 
  15   1   5    23549.24    24896.16    672.76 o 
  17   1   5     6793.50     6230.79    330.42 o 
  19   1   5     3717.19     3642.31    359.23 o 
 -20   2   5        8.72       56.05    388.86 o 
 -18   2   5      252.56      268.44    110.65 o 
 -16   2   5      527.24      364.16     86.62 o 
 -14   2   5      929.69      713.79     86.01 o 
 -12   2   5      150.91       86.40     39.03 o 
 -10   2   5        2.79       23.87     32.52 o 
  -8   2   5     2604.45     2498.63     92.62 o 
  -6   2   5      481.06      428.60     33.73 o 
  -4   2   5     3910.69     3954.03    120.86 o 
  -2   2   5       41.54       57.97     23.05 o 
   0   2   5     3206.85     3332.07    103.40 o 
   2   2   5        7.69       88.83     31.96 o 
   4   2   5       36.07       54.22     17.28 o 
   6   2   5     2047.65     2049.42     59.19 o 
   8   2   5     1536.54     1494.95     74.14 o 
  10   2   5     3766.48     3750.35    124.31 o 
  12   2   5       39.38       31.68     28.55 o 
  14   2   5       85.62       91.74     58.50 o 
  16   2   5      926.14     1179.63    151.35 o 
  18   2   5        1.86      -52.69     64.69 o 
  20   2   5      271.59      322.70    150.01 o 
 -19   3   5     2436.05     2464.15    685.44 o 
 -17   3   5     3596.66     3467.35    267.31 o 
 -15   3   5     4795.54     4551.60    262.28 o 
 -13   3   5    12013.46    12126.50    329.44 o 
 -11   3   5    19026.84    18459.74    388.51 o 
  -9   3   5    22598.42    22005.53    408.07 o 
  -7   3   5    40035.41    40211.45    425.04 o 
  -5   3   5    50999.03    51561.43    573.23 o 
  -3   3   5    31884.96    30943.32    397.95 o 
  -1   3   5    44249.42    44340.50    422.81 o 
   1   3   5    65760.70    65625.69    582.69 o 
   3   3   5    62622.60    62323.77    569.81 o 
   5   3   5    89636.95    90704.12    843.29 o 
   7   3   5    72923.94    72628.73    676.50 o 
   9   3   5    40135.58    42151.59    459.59 o 
  11   3   5    24803.64    25444.79    555.95 o 
  13   3   5    18671.62    19181.87    384.20 o 
  15   3   5     8686.65     8367.39    365.07 o 
  17   3   5     6967.08     7148.20    493.38 o 
  19   3   5     5333.23     4865.33    321.15 o 
 -20   4   5       45.62      182.49    195.85 o 
 -18   4   5      331.73      317.36    101.73 o 
 -16   4   5        4.22       24.65    113.58 o 
 -14   4   5      205.12      110.31     59.90 o 
 -12   4   5      363.49      266.50     54.37 o 
 -10   4   5      119.35       63.93     28.07 o 
  -8   4   5     6605.91     6384.42    222.35 o 
  -6   4   5     3751.05     3830.96    125.58 o 
  -4   4   5      680.48      786.33     64.73 o 
  -2   4   5     7880.06     8458.23    199.68 o 
   0   4   5     2644.22     2695.41     90.41 o 
   2   4   5     6741.18     6714.16    158.33 o 
   4   4   5     1781.01     1707.64     79.03 o 
   6   4   5     2650.13     2358.34     84.44 o 
   8   4   5      348.20      344.55     41.36 o 
  10   4   5       13.01       15.22     32.33 o 
  12   4   5     1108.89     1009.44    104.73 o 
  14   4   5       81.95        8.48     42.49 o 
  16   4   5      856.52      653.84    120.11 o 
  18   4   5      184.72      338.32    106.19 o 
  20   4   5        3.90     -111.78    154.11 o 
 -19   5   5     2824.65     3196.76    263.45 o 
 -17   5   5     7926.74     8499.80    407.54 o 
 -15   5   5     7592.35     6749.92    554.11 o 
 -13   5   5     4089.51     3614.90    405.97 o 
 -11   5   5    10535.49     9258.22   1514.78 o 
  -9   5   5    22380.92    21868.62    582.49 o 
  -7   5   5     9817.24     9073.56    246.48 o 
  -5   5   5    26955.05    27429.25    386.12 o 
  -3   5   5    85026.98    86925.66    879.20 o 
  -1   5   5    79298.55    79473.84    684.51 o 
   1   5   5    46955.06    47673.70    500.25 o 
   3   5   5    60080.38    61125.68    597.52 o 
   5   5   5    38611.45    39156.41    451.83 o 
   7   5   5    12833.12    12823.16    251.81 o 
   9   5   5    22509.29    23014.99    402.97 o 
  11   5   5    31861.01    34720.27    534.41 o 
  13   5   5    17037.32    18529.79    401.83 o 
  15   5   5     9815.03     9844.00    303.79 o 
  17   5   5     9262.48    10366.41    448.53 o 
  19   5   5     4955.17     4972.80    395.70 o 
 -18   6   5        3.86      -66.54     75.95 o 
 -16   6   5      156.18      117.62     75.24 o 
 -14   6   5     1097.34     1165.75    147.14 o 
 -12   6   5      698.66      630.91    107.11 o 
 -10   6   5      394.42      257.11     51.02 o 
  -8   6   5      433.54      587.71     60.61 o 
  -6   6   5        6.22       -2.12     28.85 o 
  -4   6   5      609.57      521.89     55.87 o 
  -2   6   5     1000.00      906.28    104.06 o 
   0   6   5     3170.90     2979.49    121.55 o 
   2   6   5     4417.60     4392.51    164.55 o 
   4   6   5     4347.91     4166.52    137.22 o 
   6   6   5      270.98      183.92     56.77 o 
   8   6   5     1718.33     1628.72    118.19 o 
  10   6   5     1305.86      926.99     85.03 o 
  12   6   5      579.52      590.54     78.95 o 
  14   6   5      330.17      261.79     85.35 o 
  16   6   5        8.93       33.77     86.46 o 
  18   6   5       49.78       45.25    160.62 o 
 -17   7   5     3409.86     3307.16    271.20 o 
 -15   7   5     5496.90     5729.13    332.58 o 
 -13   7   5     5628.30     5282.80    305.39 o 
 -11   7   5    14277.92    14328.41    445.30 o 
  -9   7   5    28525.09    30573.14    543.76 o 
  -7   7   5    20461.72    21184.04    382.79 o 
  -5   7   5    16117.54    16183.52    326.12 o 
  -3   7   5    27630.25    28132.08    432.67 o 
  -1   7   5    15684.60    16135.13    351.89 o 
   1   7   5    11942.68    11838.24    297.30 o 
   3   7   5    35578.07    37301.38    558.00 o 
   5   7   5    54416.69    56729.93    757.58 o 
   7   7   5    26135.84    26348.91    479.81 o 
   9   7   5    20012.49    20130.13    440.46 o 
  11   7   5    16322.34    16860.67    453.91 o 
  13   7   5     6874.98     6669.92    281.08 o 
  15   7   5     2416.62     2300.12    210.28 o 
  17   7   5     4395.45     4065.33    350.70 o 
 -16   8   5       89.44       55.60    170.20 o 
 -14   8   5      438.06      470.98    103.62 o 
 -12   8   5      215.53      311.30    105.42 o 
 -10   8   5      867.85      942.30    124.64 o 
  -8   8   5        0.20       71.00     56.18 o 
  -6   8   5     3383.67     3401.77    157.51 o 
  -4   8   5     8804.57     8806.26    250.24 o 
  -2   8   5       11.75       42.23     38.32 o 
   0   8   5      472.39      308.20     58.15 o 
   2   8   5        3.88       43.68     36.21 o 
   4   8   5     1241.62     1063.47     95.32 o 
   6   8   5     2090.46     1757.58    149.89 o 
   8   8   5     1133.84      969.31    117.42 o 
  10   8   5      283.70      226.91     73.27 o 
  12   8   5       65.64       74.23    163.44 o 
  14   8   5      119.51       76.03     87.53 o 
  16   8   5       18.79       -2.52    209.14 o 
 -15   9   5     3757.25     4292.48    311.87 o 
 -13   9   5     3135.27     2862.22    298.96 o 
 -11   9   5     4022.95     3909.67    258.72 o 
  -9   9   5     5245.74     4912.65    276.72 o 
  -7   9   5     6758.80     6665.26    235.03 o 
  -5   9   5    11223.79    11089.50    339.99 o 
  -3   9   5    20098.97    19924.95    463.53 o 
  -1   9   5    23890.25    24476.81    514.58 o 
   1   9   5    18205.68    18167.23    502.13 o 
   3   9   5    14174.66    13811.73    430.55 o 
   5   9   5     7023.79     6443.28    392.92 o 
   7   9   5     6574.68     6376.88    400.05 o 
   9   9   5     6358.39     6404.82    407.55 o 
  11   9   5     9538.64     9713.99    516.55 o 
  13   9   5     6743.09     7657.04    514.20 o 
  15   9   5     6024.67     6419.50    440.74 o 
 -14  10   5       78.62       -0.17    155.23 o 
 -12  10   5      592.93      546.62    143.33 o 
 -10  10   5      365.04      107.13     74.34 o 
  -8  10   5       22.21       -7.79     49.11 o 
  -6  10   5        0.27       67.17     59.17 o 
  -4  10   5      246.27      234.38     75.25 o 
  -2  10   5      135.36      185.16     63.42 o 
   0  10   5      229.99      317.85     61.18 o 
   2  10   5     2949.47     2849.65    208.51 o 
   4  10   5     1468.89     1370.94    203.36 o 
   6  10   5       21.11      -89.00     89.00 o 
   8  10   5      285.04      174.00     88.22 o 
  10  10   5        0.13      -95.57     95.57 o 
  12  10   5      665.06      385.00    147.90 o 
  14  10   5      300.07      246.55    110.85 o 
 -11  11   5     4917.59     4801.23    397.73 o 
  -9  11   5     4478.85     4713.83    372.46 o 
  -7  11   5     9617.16     9710.27    419.11 o 
  -5  11   5     7297.94     6828.18    350.00 o 
  -3  11   5     3187.90     3157.36    202.97 o 
  -1  11   5     5308.85     4920.96    277.77 o 
   1  11   5     9499.28     9046.74    340.58 o 
   3  11   5     5599.47     5112.30    312.42 o 
   5  11   5     8005.15     8186.93    490.55 o 
   7  11   5    10885.55    11805.21    595.64 o 
   9  11   5     6466.38     7397.33    483.73 o 
  11  11   5     2843.26     2999.46    319.41 o 
 -10  12   5      101.80      -21.11    184.85 o 
  -8  12   5      277.22      242.80    132.32 o 
  -6  12   5      410.92      393.82    103.21 o 
  -4  12   5      801.87      898.57    121.80 o 
  -2  12   5      123.65      159.50     71.36 o 
   0  12   5       48.37       92.16     60.81 o 
   2  12   5        1.52       -9.67     75.54 o 
   4  12   5        0.49      108.03     88.70 o 
   6  12   5       22.93      -21.04    148.46 o 
   8  12   5       45.90      -82.30     82.30 o 
  -7  13   5     3596.46     3837.76    523.50 o 
  -5  13   5     5084.87     5395.08    347.41 o 
  -3  13   5     3735.84     4018.67    256.08 o 
  -1  13   5     4503.08     4345.28    262.18 o 
   1  13   5     4984.72     4554.62    322.66 o 
   3  13   5     4110.48     3761.07    410.37 o 
  -2  14   5      160.10       12.43    124.78 o 
 -20   0   6     5831.78     6498.27    658.38 o 
 -18   0   6     7170.06     8182.27    689.18 o 
 -16   0   6     6263.94     6623.95    882.06 o 
 -14   0   6    17454.93    16437.41    566.70 o 
 -12   0   6    20925.58    22240.18    632.02 o 
 -10   0   6     7706.25     6864.15    329.39 o 
  -8   0   6    21285.96    19197.94    532.21 o 
  -6   0   6    96874.38    98176.84   2819.97 o 
  -4   0   6    96413.62    94984.74   1218.87 o 
  -2   0   6    98206.68   100435.85   1776.36 o 
   0   0   6   122042.79   119778.39   1442.69 o 
   2   0   6   110925.35   111268.37   2265.40 o 
   4   0   6    18058.48    16707.00    714.66 o 
   6   0   6    35699.59    35643.72    587.62 o 
   8   0   6    27176.97    28086.31    486.61 o 
  10   0   6    22341.29    22392.26    412.26 o 
  12   0   6     7106.17     6865.59    323.97 o 
  14   0   6    28681.57    32874.77   1344.42 o 
  16   0   6    12219.61    12534.99    871.56 o 
  18   0   6     4121.48     4280.64    541.51 o 
 -19   1   6      150.30       36.09     82.55 o 
 -17   1   6       37.64       90.51     96.40 o 
 -15   1   6     1752.98     1620.41    130.70 o 
 -13   1   6     1070.62      928.11     93.99 o 
 -11   1   6       35.72       74.48     33.79 o 
  -9   1   6        2.04       25.34     31.34 o 
  -7   1   6      719.50      461.20     42.88 o 
  -5   1   6    14326.54    15226.82    275.86 o 
  -3   1   6       74.47      155.37     40.74 o 
  -1   1   6     5838.75     6020.21    171.18 o 
   1   1   6     1724.33     1627.45    127.07 o 
   3   1   6       81.77      149.04     25.81 o 
   5   1   6     4986.72     4665.46    127.90 o 
   7   1   6     1453.79     1197.91     69.19 o 
   9   1   6      184.53      180.04     26.27 o 
  11   1   6     3369.47     3594.64    140.85 o 
  13   1   6       10.94      101.92     78.38 o 
  15   1   6      181.82       -8.73     58.97 o 
  17   1   6      603.53     1039.22    234.96 o 
  19   1   6      158.29       99.40    131.63 o 
 -20   2   6     3136.95     3294.99    367.65 o 
 -18   2   6     3632.64     3395.71    250.70 o 
 -16   2   6     3987.32     3460.93    236.53 o 
 -14   2   6    13901.56    13898.48    422.99 o 
 -12   2   6    34233.14    34961.72    579.40 o 
 -10   2   6    37226.45    37571.86    568.92 o 
  -8   2   6    61383.52    61394.43    593.48 o 
  -6   2   6    67360.44    66537.60    674.95 o 
  -4   2   6    53194.95    54403.38    573.52 o 
  -2   2   6    30525.44    31111.20    382.63 o 
   0   2   6    98607.23    99878.98    767.26 o 
   2   2   6    76977.42    75242.69    937.26 o 
   4   2   6    77785.79    78246.94    683.57 o 
   6   2   6    59948.40    58387.94    490.95 o 
   8   2   6    68349.30    68827.30    602.24 o 
  10   2   6    19831.53    20386.15    306.58 o 
  12   2   6    14848.62    15349.98    366.79 o 
  14   2   6     5707.41     5477.54    333.86 o 
  16   2   6     5239.63     5125.92    370.63 o 
  18   2   6     2065.94     1734.62    304.23 o 
 -19   3   6        0.59      -34.43    170.44 o 
 -17   3   6      147.93      127.31     77.42 o 
 -15   3   6      137.80       72.15     64.28 o 
 -13   3   6       20.41       90.54     42.45 o 
 -11   3   6     1912.58     1854.44    153.62 o 
  -9   3   6     1930.34     1761.98     89.76 o 
  -7   3   6     6131.68     5889.48    144.82 o 
  -5   3   6     1406.82     1337.48     80.67 o 
  -3   3   6     1848.36     1898.32     91.39 o 
  -1   3   6     2054.32     2038.64     99.41 o 
   1   3   6     5380.14     5396.21    143.07 o 
   3   3   6     9073.83     8939.99    224.99 o 
   5   3   6     1345.73     1323.20     74.62 o 
   7   3   6     1698.07     1478.58     78.98 o 
   9   3   6     2203.41     2151.58    123.21 o 
  11   3   6      144.56      153.24     42.00 o 
  13   3   6     1088.88     1044.39     92.31 o 
  15   3   6        0.39      -20.98     59.41 o 
  17   3   6     2165.38     2161.30    204.46 o 
  19   3   6       11.02       32.69    101.97 o 
 -18   4   6     5218.47     5742.96    339.08 o 
 -16   4   6    11325.68    12493.51    470.71 o 
 -14   4   6     9260.69     8663.92    370.27 o 
 -12   4   6     9831.79     9714.91    300.29 o 
 -10   4   6    27161.15    27141.55    538.19 o 
  -8   4   6    23799.86    23603.95    404.90 o 
  -6   4   6    41172.49    41419.02    474.99 o 
  -4   4   6    74721.90    75785.37   1118.56 o 
  -2   4   6   106701.43   107844.23    862.12 o 
   0   4   6    51997.38    51580.03    463.17 o 
   2   4   6    71393.02    72440.36    670.84 o 
   4   4   6    40150.89    41413.22    545.64 o 
   6   4   6    30793.64    31088.64    383.50 o 
   8   4   6    16311.40    16276.96    323.47 o 
  10   4   6    23475.09    24409.66    426.18 o 
  12   4   6    13374.06    13529.03    326.57 o 
  14   4   6    14295.98    15996.76    377.66 o 
  16   4   6     6620.08     6460.07    341.35 o 
  18   4   6     6033.93     6701.44    372.64 o 
 -19   5   6        2.22      -32.27     92.26 o 
 -17   5   6       46.64       66.83     69.38 o 
 -15   5   6      775.31      832.89    151.17 o 
 -13   5   6      711.00      495.73    102.06 o 
 -11   5   6       79.80      -12.11     60.73 o 
  -9   5   6       12.96       43.36     44.36 o 
  -7   5   6      342.01      319.54     47.23 o 
  -5   5   6     1921.48     1615.00    111.51 o 
  -3   5   6      362.64      334.22     49.99 o 
  -1   5   6       15.94       46.64     23.01 o 
   1   5   6      417.04      379.08     43.55 o 
   3   5   6     4016.74     4132.88    155.07 o 
   5   5   6       91.01       56.98     25.35 o 
   7   5   6     1203.14     1195.98    148.85 o 
   9   5   6     2568.43     2022.85    135.12 o 
  11   5   6     3039.11     2919.59    151.02 o 
  13   5   6        0.87       10.54     57.08 o 
  15   5   6      883.11     1020.49    121.31 o 
  17   5   6        0.16       14.75     89.64 o 
  19   5   6       17.30      250.74    186.03 o 
 -18   6   6     2980.76     3171.92    267.27 o 
 -16   6   6     6378.31     5719.08    338.00 o 
 -14   6   6     6405.26     6170.49    335.43 o 
 -12   6   6     8505.01     8480.85    297.08 o 
 -10   6   6    20321.87    20221.69    426.87 o 
  -8   6   6    27814.33    28870.34    437.33 o 
  -6   6   6    14755.00    15006.56    302.30 o 
  -4   6   6    27422.34    28153.85    472.57 o 
  -2   6   6    39638.38    40823.97    655.43 o 
   0   6   6    28276.00    27750.49    420.17 o 
   2   6   6    14851.67    14858.52    272.26 o 
   4   6   6    53371.08    56361.09    605.95 o 
   6   6   6    25068.96    26058.98    470.82 o 
   8   6   6    14233.14    14711.63    413.86 o 
  10   6   6    12635.55    13334.28    365.52 o 
  12   6   6    18720.65    20450.44    429.65 o 
  14   6   6     2125.75     1940.49    138.71 o 
  16   6   6     4378.86     4516.02    247.32 o 
  18   6   6     4462.48     4861.81    391.34 o 
 -17   7   6       15.99       80.79     84.35 o 
 -15   7   6        0.06      -33.53     79.04 o 
 -13   7   6      173.17      113.38     73.34 o 
 -11   7   6      379.77      347.59     80.67 o 
  -9   7   6       39.83      114.27     49.95 o 
  -7   7   6       15.77       52.74     33.62 o 
  -5   7   6      444.11      414.51     60.23 o 
  -3   7   6       13.42       17.59     34.44 o 
  -1   7   6      201.46      223.91     51.93 o 
   1   7   6     1021.58      942.40     88.71 o 
   3   7   6       16.01       24.83     32.40 o 
   5   7   6     2960.35     2928.90    186.09 o 
   7   7   6      211.22      142.29     61.77 o 
   9   7   6      421.42      290.68     86.07 o 
  11   7   6        1.45       36.45     50.00 o 
  13   7   6     1079.06     1153.88    107.47 o 
  15   7   6       29.83       17.96     64.14 o 
  17   7   6       39.07        0.29     91.01 o 
 -16   8   6     4097.88     4589.94    323.66 o 
 -14   8   6     4358.50     3889.41    281.89 o 
 -12   8   6     5790.62     5823.02    798.06 o 
 -10   8   6    14338.73    14557.54    391.94 o 
  -8   8   6    14340.88    14789.43    340.13 o 
  -6   8   6    12435.25    12256.56    311.03 o 
  -4   8   6    15261.95    15272.41    336.77 o 
  -2   8   6    26092.01    26725.00    601.34 o 
   0   8   6    14503.05    14271.38    354.52 o 
   2   8   6    20883.53    22030.54    597.29 o 
   4   8   6    20106.35    21187.67    485.47 o 
   6   8   6    19445.72    19963.03    529.36 o 
   8   8   6     7408.50     6754.18    311.16 o 
  10   8   6    14444.09    15276.66    671.69 o 
  12   8   6     6897.05     6053.56    399.71 o 
  14   8   6     4931.30     4947.67    372.71 o 
  16   8   6     2561.80     2360.70    389.40 o 
 -15   9   6       39.82       -3.45     90.32 o 
 -13   9   6       13.01      228.80    112.19 o 
 -11   9   6      539.05      566.60    142.91 o 
  -9   9   6       16.92      -23.02     53.56 o 
  -7   9   6       57.25      104.98     43.68 o 
  -5   9   6      539.34      409.37     65.00 o 
  -3   9   6      511.32      371.99     74.78 o 
  -1   9   6     2474.64     2335.14    183.57 o 
   1   9   6      244.79      242.43     64.64 o 
   3   9   6       41.49      124.14     79.35 o 
   5   9   6      522.87      339.28    116.16 o 
   7   9   6     2194.79     1919.06    226.83 o 
   9   9   6      195.85       38.25     73.54 o 
  11   9   6       83.61      120.80    114.59 o 
  13   9   6      197.66      369.74    139.84 o 
  15   9   6       57.85      -11.15     89.64 o 
 -14  10   6     3912.56     3167.74    463.40 o 
 -12  10   6     3996.08     4148.99    358.21 o 
 -10  10   6     3240.71     3036.42    236.47 o 
  -8  10   6     6475.66     6537.33    283.76 o 
  -6  10   6     8777.72     7888.58    317.17 o 
  -4  10   6    15226.71    15206.55    429.78 o 
  -2  10   6    10814.12    10501.13    353.77 o 
   0  10   6    15817.42    16072.68    438.48 o 
   2  10   6    10346.91    10223.12    395.75 o 
   4  10   6     8552.82     8190.83    467.15 o 
   6  10   6     5920.63     6332.97    421.49 o 
   8  10   6     9389.56    10657.63    555.96 o 
  10  10   6     4162.26     3394.16    331.62 o 
  12  10   6     5070.34     5520.96    428.15 o 
  14  10   6     4815.16     5595.70    594.07 o 
 -11  11   6      460.02      379.82    133.69 o 
  -9  11   6        2.53     -116.55    116.55 o 
  -7  11   6      680.42      760.96    110.94 o 
  -5  11   6        0.04       54.18     84.06 o 
  -3  11   6       98.05       68.33     59.31 o 
  -1  11   6        3.87      171.20     73.12 o 
   1  11   6       20.19      124.78     69.35 o 
   3  11   6      139.85       91.97     98.66 o 
   5  11   6      617.80      846.65    169.19 o 
   7  11   6      303.45      185.17    109.62 o 
   9  11   6      490.81      708.04    436.78 o 
  11  11   6      272.35      538.51    161.30 o 
  -8  12   6     3942.71     3952.42    363.33 o 
  -6  12   6     5821.99     5773.35    292.61 o 
  -4  12   6     1513.47     1239.21    144.13 o 
  -2  12   6     1897.30     1264.77    157.31 o 
   0  12   6     3988.41     3674.38    235.73 o 
   2  12   6     6295.72     6837.36    380.53 o 
   4  12   6     3260.40     3394.45    274.80 o 
   6  12   6     6849.60     8419.57    433.88 o 
   8  12   6     5301.57     5609.20    623.21 o 
  -5  13   6       80.39      114.02     85.86 o 
  -3  13   6       22.45       -0.96     68.81 o 
  -1  13   6      160.91      206.38    115.26 o 
   1  13   6      217.82      132.29     86.86 o 
 -19   1   7     7121.86     8656.73    521.61 o 
 -17   1   7     6754.47     7200.01    385.54 o 
 -15   1   7     9461.14     8564.22    311.05 o 
 -13   1   7    24580.73    25653.60    593.56 o 
 -11   1   7    26643.28    26193.06    699.65 o 
  -9   1   7    22623.71    21905.03    416.68 o 
  -7   1   7    51152.59    51137.52    641.70 o 
  -5   1   7    80332.57    80050.60    692.97 o 
  -3   1   7    37987.59    38048.14    455.35 o 
  -1   1   7    49490.64    50238.32    527.05 o 
   1   1   7    82453.66    82489.14    690.13 o 
   3   1   7    33328.00    33141.12    401.40 o 
   5   1   7    11506.79    11831.19    224.99 o 
   7   1   7    27350.11    28382.06    340.93 o 
   9   1   7    21268.47    22064.80    328.63 o 
  11   1   7     5985.55     5747.73    253.82 o 
  13   1   7    10966.00    10946.77    531.28 o 
  15   1   7    10884.30    11765.50    586.51 o 
  17   1   7     4259.69     3330.33    336.15 o 
  19   1   7     2290.21     1942.07    301.42 o 
 -18   2   7       76.78       85.55     91.21 o 
 -16   2   7      134.47       51.46     62.84 o 
 -14   2   7     1313.03     1357.73    119.99 o 
 -12   2   7       59.35       18.28     42.44 o 
 -10   2   7      948.89      759.68     82.07 o 
  -8   2   7      237.76      204.67     30.49 o 
  -6   2   7        0.15       48.70     25.32 o 
  -4   2   7     7363.07     7121.79    263.36 o 
  -2   2   7        4.94       31.38     21.27 o 
   0   2   7     1344.46     1327.19     75.59 o 
   2   2   7     1404.71     1319.38     73.99 o 
   4   2   7      139.00      185.56     37.89 o 
   6   2   7     1152.47      941.97    104.01 o 
   8   2   7      967.20      860.25     70.85 o 
  10   2   7     3790.37     3410.63    145.79 o 
  12   2   7       40.93       53.12     68.45 o 
  14   2   7       47.31      -11.68     52.61 o 
  16   2   7       16.69       24.63    107.51 o 
  18   2   7        7.26      147.12    104.64 o 
 -19   3   7     3275.30     3191.00    262.80 o 
 -17   3   7     4609.69     4770.54    297.96 o 
 -15   3   7    10396.38    10735.59    484.99 o 
 -13   3   7    19205.51    20215.99    459.10 o 
 -11   3   7    24276.47    25277.17    491.03 o 
  -9   3   7    32506.94    33262.71    543.97 o 
  -7   3   7    35423.70    36021.82    417.55 o 
  -5   3   7    30318.56    30354.12    435.93 o 
  -3   3   7    33390.34    33047.77    532.77 o 
  -1   3   7    28697.38    29377.04    385.19 o 
   1   3   7    21561.15    21264.26    319.49 o 
   3   3   7    30387.51    29601.38    475.06 o 
   5   3   7    34039.82    34892.42    429.06 o 
   7   3   7    22789.29    22242.64    320.06 o 
   9   3   7    15517.12    15676.68    381.89 o 
  11   3   7     9156.72     9569.47    262.78 o 
  13   3   7     3244.85     3218.65    221.02 o 
  15   3   7     4285.31     4046.26    260.02 o 
  17   3   7     4246.16     3795.92    524.78 o 
  19   3   7     3240.16     3224.01    358.57 o 
 -18   4   7      330.95      325.85     93.70 o 
 -16   4   7      161.85      179.98     73.76 o 
 -14   4   7        0.06      -59.59     59.87 o 
 -12   4   7      825.18      765.30     90.03 o 
 -10   4   7      350.66      259.91     50.53 o 
  -8   4   7      765.17      657.64     67.76 o 
  -6   4   7       74.71       59.14     33.51 o 
  -4   4   7     2575.28     2577.07    122.84 o 
  -2   4   7      301.90      239.96     41.56 o 
   0   4   7      356.01      406.07     54.35 o 
   2   4   7     9491.78     9673.18    214.58 o 
   4   4   7     8380.12     7756.62    200.69 o 
   6   4   7      142.80      141.84     29.31 o 
   8   4   7      364.84      168.69     53.63 o 
  10   4   7       15.72       10.40     34.83 o 
  12   4   7      939.89      750.23     81.08 o 
  14   4   7      448.51      377.83     88.80 o 
  16   4   7      586.41      595.58    113.12 o 
  18   4   7      109.50       59.95    109.75 o 
 -19   5   7     3331.71     2781.74    449.94 o 
 -17   5   7     9300.91    10306.83    697.15 o 
 -15   5   7     8947.53     9104.50    493.46 o 
 -13   5   7     5070.15     4293.59    218.51 o 
 -11   5   7    12139.43    11737.83    418.64 o 
  -9   5   7    22223.85    22572.76    437.43 o 
  -7   5   7    20106.45    19854.56    343.19 o 
  -5   5   7    26449.74    27080.35    452.93 o 
  -3   5   7    57238.12    59702.98    611.39 o 
  -1   5   7    44597.21    45052.00    495.37 o 
   1   5   7    28092.44    27591.19    392.81 o 
   3   5   7    24419.91    24616.03    370.87 o 
   5   5   7    16506.57    16940.74    367.93 o 
   7   5   7     5318.65     4733.96    200.19 o 
   9   5   7     6801.99     6829.87    252.52 o 
  11   5   7    16550.89    18392.12    394.14 o 
  13   5   7    13237.33    14536.12    394.95 o 
  15   5   7     6243.87     6021.66    281.03 o 
  17   5   7     4612.84     4507.71    387.61 o 
 -18   6   7       12.75      -48.82    152.08 o 
 -16   6   7      228.01      216.65     88.31 o 
 -14   6   7      502.18      424.04    125.62 o 
 -12   6   7        0.04      -62.94     62.94 o 
 -10   6   7      399.18      347.26     73.27 o 
  -8   6   7     1169.98     1045.85    117.78 o 
  -6   6   7     3131.50     3031.20    135.74 o 
  -4   6   7     2169.54     2669.00    175.94 o 
  -2   6   7     1668.27     1684.01    106.37 o 
   0   6   7      182.18      152.22     36.27 o 
   2   6   7       93.73       63.48     28.47 o 
   4   6   7      159.25      145.16     33.50 o 
   6   6   7      528.44      383.77     76.33 o 
   8   6   7     1372.66     1368.95    116.34 o 
  10   6   7     1692.62     1321.31    120.58 o 
  12   6   7      692.65      692.38     96.46 o 
  14   6   7       34.54      -53.10     53.10 o 
  16   6   7      374.47      434.06     91.09 o 
  18   6   7      200.74      161.21    137.89 o 
 -17   7   7     3170.87     3420.45    339.38 o 
 -15   7   7     6838.84     6534.40    434.84 o 
 -13   7   7     7174.02     7793.45    380.57 o 
 -11   7   7    15602.07    15867.93    616.01 o 
  -9   7   7    24543.54    26682.87    524.01 o 
  -7   7   7    16324.91    16512.51    376.99 o 
  -5   7   7    11345.47    10779.34    272.19 o 
  -3   7   7    19276.73    19974.37    414.83 o 
  -1   7   7    17633.07    18038.04    402.08 o 
   1   7   7     8598.37     8781.37    271.65 o 
   3   7   7    21418.32    22778.10    444.56 o 
   5   7   7    36534.04    38410.91    742.25 o 
   7   7   7    20902.57    21936.38    561.35 o 
   9   7   7     9232.32     8685.73    568.92 o 
  11   7   7    10923.60    11211.96    422.46 o 
  13   7   7     3676.55     3322.71    242.24 o 
  15   7   7     1291.63     1363.66    164.90 o 
  17   7   7     3275.65     3817.85    510.55 o 
 -16   8   7      235.74       56.82    120.30 o 
 -14   8   7      687.08      861.69    148.33 o 
 -12   8   7       73.64       52.30    136.19 o 
 -10   8   7        8.81      141.75     65.69 o 
  -8   8   7       81.71      131.46     56.22 o 
  -6   8   7      139.50      185.24     44.70 o 
  -4   8   7       70.03       57.83     36.21 o 
  -2   8   7     1584.20     1566.55    125.49 o 
   0   8   7     3404.23     3866.10    189.16 o 
   2   8   7     3027.32     2826.36    161.51 o 
   4   8   7     3125.10     2705.39    190.22 o 
   6   8   7     1061.33      905.37    116.78 o 
   8   8   7        7.07      -65.53     65.53 o 
  10   8   7     1133.10     1253.30    156.56 o 
  12   8   7       77.26       78.14     63.80 o 
  14   8   7       52.69      197.12    119.90 o 
  16   8   7       29.92       69.07    102.90 o 
 -15   9   7     3587.04     2967.60    451.65 o 
 -13   9   7     2867.46     2624.12    295.22 o 
 -11   9   7     2869.10     2591.53    275.40 o 
  -9   9   7     5688.44     5536.67    257.18 o 
  -7   9   7     7506.70     7209.06    282.20 o 
  -5   9   7    11009.38    10929.25    329.85 o 
  -3   9   7    15836.87    16334.31    427.78 o 
  -1   9   7    16827.09    17229.14    425.69 o 
   1   9   7    13093.07    13348.89    367.73 o 
   3   9   7     9034.18     9071.98    594.34 o 
   5   9   7     5423.52     5023.70    361.18 o 
   7   9   7     3420.61     2843.19    278.30 o 
   9   9   7     5974.93     6256.63    422.19 o 
  11   9   7     5832.99     5789.19    411.43 o 
  13   9   7     6737.34     7068.16    468.73 o 
  15   9   7     4534.33     5130.65    403.25 o 
 -12  10   7       18.49       66.07    100.60 o 
 -10  10   7        0.09       85.10    110.67 o 
  -8  10   7     1529.36     1516.17    142.89 o 
  -6  10   7     1974.27     2161.90    167.00 o 
  -4  10   7      125.79      107.06     56.01 o 
  -2  10   7      695.97      801.58    113.67 o 
   0  10   7     1197.54     1063.93    134.93 o 
   2  10   7      160.72     -105.99    132.50 o 
   4  10   7      174.06      103.39    116.00 o 
   6  10   7     1348.80     1596.79    221.75 o 
   8  10   7      405.86      423.11    125.77 o 
  10  10   7       35.55     -107.62    124.44 o 
  12  10   7      331.80      276.94    105.45 o 
 -11  11   7     3620.01     3510.96    485.00 o 
  -9  11   7     3997.03     4200.66    291.72 o 
  -7  11   7     6206.71     6042.41    336.58 o 
  -5  11   7     5335.82     4903.72    260.25 o 
  -3  11   7     2841.51     2530.02    184.75 o 
  -1  11   7     5215.79     5000.08    260.45 o 
   1  11   7     7169.20     7668.07    386.00 o 
   3  11   7     7298.08     6607.49    446.36 o 
   5  11   7     7449.09     7873.53    495.72 o 
   7  11   7     9001.22    10115.88    736.26 o 
   9  11   7     6174.98     6022.30    451.98 o 
  -8  12   7       11.31     -103.54    138.68 o 
  -6  12   7        3.99      -79.42     79.42 o 
  -4  12   7       46.06      215.63    102.46 o 
  -2  12   7      191.80       56.95     76.17 o 
   0  12   7      678.21      483.25    141.12 o 
   2  12   7      364.31      236.41    135.74 o 
   4  12   7      420.72      275.85     98.73 o 
   6  12   7       68.07       65.53    147.82 o 
  -5  13   7     4914.97     4928.55    330.88 o 
  -3  13   7     3546.87     3245.73    268.49 o 
  -1  13   7     3398.77     3685.73    356.96 o 
 -18   0   8     7809.02     9715.69    779.91 o 
 -16   0   8     5496.98     5089.34    349.39 o 
 -14   0   8    11611.31    12124.70    516.84 o 
 -12   0   8    15750.62    16204.54    566.02 o 
 -10   0   8     6978.23     6375.32    327.63 o 
  -8   0   8     6243.36     5923.36    293.61 o 
  -6   0   8    32701.65    31962.15    873.95 o 
  -4   0   8    43813.38    45333.34    790.14 o 
  -2   0   8    19671.77    18118.79    495.84 o 
   0   0   8    36226.17    37718.05    727.08 o 
   2   0   8    24444.44    24244.75   1112.23 o 
   4   0   8     1399.24     1245.71    120.94 o 
   6   0   8     1291.04     1477.41    128.45 o 
   8   0   8    26800.69    28230.23   1379.84 o 
  10   0   8     7159.50     5581.84    499.31 o 
  12   0   8     9531.82     8494.37    655.50 o 
  14   0   8    15176.13    14266.53    900.18 o 
  16   0   8    15232.32    16675.97   1040.70 o 
  18   0   8     2246.87     1715.03    373.21 o 
 -19   1   8       12.41     -113.31    113.31 o 
 -17   1   8        0.23      110.58     67.49 o 
 -15   1   8      430.67      275.38     68.02 o 
 -13   1   8       48.44       24.94     46.43 o 
 -11   1   8       44.23        6.60     39.40 o 
  -9   1   8      504.78      480.73     70.71 o 
  -7   1   8     2873.04     2853.41    140.22 o 
  -5   1   8     4890.23     4459.12    173.15 o 
  -3   1   8     2005.12     2116.67    136.02 o 
  -1   1   8     1505.70     1719.41     78.57 o 
   1   1   8     3605.54     3725.06    100.44 o 
   3   1   8     1811.97     1734.39    102.89 o 
   5   1   8      560.82      514.75     59.34 o 
   7   1   8      130.72      101.96     35.24 o 
   9   1   8     2554.23     2445.06    144.56 o 
  11   1   8      470.27      761.39    144.22 o 
  13   1   8       47.61       37.82     78.72 o 
  15   1   8      678.89      810.40    177.86 o 
  17   1   8       16.35       27.93     99.80 o 
 -18   2   8     3926.86     3879.08    281.61 o 
 -16   2   8     5360.65     5127.51    303.28 o 
 -14   2   8    11443.72    11793.82    515.51 o 
 -12   2   8    22300.78    23906.05    500.63 o 
 -10   2   8    21844.18    22201.44    454.52 o 
  -8   2   8    24967.14    25073.09    457.02 o 
  -6   2   8    30395.21    30387.62    439.30 o 
  -4   2   8     9043.40     8734.93    212.64 o 
  -2   2   8     7010.46     7521.09    208.26 o 
   0   2   8    11267.70    11252.63    203.30 o 
   2   2   8    31399.99    31606.14    649.07 o 
   4   2   8    24171.62    24589.80    361.47 o 
   6   2   8    30274.07    30419.49    412.06 o 
   8   2   8    18082.74    18965.64    450.77 o 
  10   2   8    16545.14    17981.20    429.22 o 
  12   2   8     4622.90     4263.62    330.85 o 
  14   2   8     7504.40     7527.35    467.89 o 
  16   2   8     5056.09     4382.47    378.91 o 
  18   2   8     5080.18     5384.81    661.36 o 
 -19   3   8      137.72       64.33    147.73 o 
 -17   3   8      505.23      449.14    109.98 o 
 -15   3   8       34.54       18.63     52.87 o 
 -13   3   8       60.16       66.91     49.61 o 
 -11   3   8     2652.54     2662.80    180.76 o 
  -9   3   8       84.35       59.42     37.00 o 
  -7   3   8     4145.15     3867.02    170.66 o 
  -5   3   8      336.02      408.49     74.03 o 
  -3   3   8     1243.01     1256.49     81.53 o 
  -1   3   8       28.80       48.12     20.12 o 
   1   3   8      778.97      713.51     65.38 o 
   3   3   8    13421.84    13618.09    310.66 o 
   5   3   8      783.58      753.08     62.01 o 
   7   3   8     3081.72     2891.81    154.15 o 
   9   3   8      263.87      213.63     55.76 o 
  11   3   8       36.19       94.03     39.46 o 
  13   3   8     3354.57     3645.18    435.07 o 
  15   3   8       14.69      187.29    213.04 o 
  17   3   8      230.35      138.28    110.64 o 
 -18   4   8     5811.69     6173.62    365.19 o 
 -16   4   8     7037.68     7552.20    380.83 o 
 -14   4   8     7424.37     7680.09    337.68 o 
 -12   4   8     8366.11     8260.72    296.13 o 
 -10   4   8    12057.86    11158.73    396.93 o 
  -8   4   8    14388.89    14115.80    321.57 o 
  -6   4   8    16813.06    17202.21    347.68 o 
  -4   4   8    31995.39    32697.19    485.22 o 
  -2   4   8    31247.32    31834.23    486.52 o 
   0   4   8    31733.03    31077.75    379.15 o 
   2   4   8    10308.03    10451.43    236.32 o 
   4   4   8    15217.38    15619.18    291.42 o 
   6   4   8     9273.35     8030.58    305.90 o 
   8   4   8    11042.40    11187.95    321.92 o 
  10   4   8     9346.61     9367.71    308.22 o 
  12   4   8    17714.91    18577.46    403.00 o 
  14   4   8     8691.62     8551.35    325.38 o 
  16   4   8     7521.17     8103.63    514.76 o 
  18   4   8     5042.62     4570.75    415.00 o 
 -17   5   8      145.16       78.24     93.56 o 
 -15   5   8      143.38       86.81     74.90 o 
 -13   5   8       16.54      -39.37     59.63 o 
 -11   5   8      748.84      654.24     86.43 o 
  -9   5   8      518.19      370.17     74.93 o 
  -7   5   8      309.49      312.37     63.91 o 
  -5   5   8     2139.87     1939.47    118.75 o 
  -3   5   8     1668.19     1489.82    128.53 o 
  -1   5   8      657.19      569.34     49.57 o 
   1   5   8        9.69      -22.55     29.21 o 
   3   5   8      349.16      283.27     44.28 o 
   5   5   8       13.10        6.13     25.68 o 
   7   5   8      454.39      391.72     64.47 o 
   9   5   8      283.54      192.83     52.68 o 
  11   5   8       81.74      115.47     49.25 o 
  13   5   8        8.82      158.21     56.84 o 
  15   5   8      643.81      802.42    143.09 o 
  17   5   8       10.61       -1.06    116.51 o 
 -16   6   8     7378.58     7905.02    414.98 o 
 -14   6   8     5951.39     5780.37    337.76 o 
 -12   6   8     5285.33     4885.22    243.43 o 
 -10   6   8    15741.25    16990.28    491.72 o 
  -8   6   8    17634.93    18654.59    416.45 o 
  -6   6   8     5595.47     5431.72    186.29 o 
  -4   6   8    11746.21    12363.31    312.91 o 
  -2   6   8    23629.49    25434.86    667.69 o 
   0   6   8     6493.61     6220.28    309.83 o 
   2   6   8     9792.98     9874.92    241.31 o 
   4   6   8    19647.12    20981.33    465.01 o 
   6   6   8    17882.30    17779.78    412.24 o 
   8   6   8     4340.53     3928.17    227.45 o 
  10   6   8    12287.99    12828.35    431.79 o 
  12   6   8     7357.56     7664.56    305.62 o 
  14   6   8     4661.96     4326.18    243.51 o 
  16   6   8     2258.59     2042.63    209.41 o 
 -15   7   8      447.78      594.22    126.86 o 
 -13   7   8      216.50       76.89     65.24 o 
 -11   7   8       75.31       84.60     53.14 o 
  -9   7   8      745.14      604.72    118.24 o 
  -7   7   8     1309.58     1214.81    112.27 o 
  -5   7   8      397.53      459.19     73.72 o 
  -3   7   8      495.43      529.47     69.61 o 
  -1   7   8     1470.08     1399.96    118.99 o 
   1   7   8       29.38       55.10     39.86 o 
   3   7   8       61.72       84.26     38.25 o 
   5   7   8        7.10       37.65     73.45 o 
   7   7   8       32.28       91.47    121.75 o 
   9   7   8     1011.02      956.86    125.39 o 
  11   7   8       94.00      178.14    115.00 o 
  13   7   8      563.09      672.57    130.42 o 
  15   7   8        8.05      293.12    201.34 o 
  17   7   8      337.79      302.28    128.09 o 
 -14   8   8     3999.32     4058.90    299.03 o 
 -12   8   8     4051.97     3832.84    326.09 o 
 -10   8   8     8253.60     8888.53    375.24 o 
  -8   8   8    11734.22    12084.24    361.84 o 
  -6   8   8     7817.22     7949.03    252.57 o 
  -4   8   8     9548.92     9734.84    307.27 o 
  -2   8   8    12162.36    12613.51    377.07 o 
   0   8   8    11728.76    12348.27    353.85 o 
   2   8   8     8822.92     9379.95    302.50 o 
   4   8   8    16322.84    17237.63    507.91 o 
   6   8   8    10205.93    10417.89    482.16 o 
   8   8   8     8281.26     8904.92    457.84 o 
  10   8   8     5505.07     5381.69    363.26 o 
  12   8   8     8416.89     9204.06    408.83 o 
  14   8   8     3300.32     3635.15    334.35 o 
 -13   9   8      549.43      545.08    140.59 o 
 -11   9   8       12.50        9.67    183.02 o 
  -9   9   8      343.62      377.15    113.00 o 
  -7   9   8     1274.23     1297.07    123.95 o 
  -5   9   8       74.45      113.81     50.75 o 
  -3   9   8       31.94       92.92     53.80 o 
  -1   9   8     1600.84     1501.45    128.88 o 
   1   9   8     1064.92      825.20     97.66 o 
   3   9   8      323.62      296.34     80.19 o 
   5   9   8       70.99      -90.36    108.58 o 
   7   9   8       54.61      127.64    112.71 o 
   9   9   8      507.28      416.23    134.18 o 
  11   9   8      878.59      858.96    179.38 o 
  13   9   8        6.47     -256.50    256.50 o 
 -12  10   8     3629.70     2995.84    443.87 o 
 -10  10   8     2796.94     3112.65    407.55 o 
  -8  10   8     3840.57     3783.87    222.75 o 
  -6  10   8     9072.86    10026.45    418.06 o 
  -4  10   8     8584.43     8707.97    333.03 o 
  -2  10   8    11961.45    13580.77    439.96 o 
   0  10   8    11478.92    11511.54    438.62 o 
   2  10   8     9604.44    10472.79    540.89 o 
   4  10   8     4315.86     4559.43    509.66 o 
   6  10   8     7516.83     8404.95   1137.90 o 
   8  10   8     5785.83     5972.64    439.65 o 
  10  10   8     6051.84     6895.28    477.30 o 
  12  10   8     4206.13     4944.30    582.58 o 
 -11  11   8        0.57      -29.49    168.29 o 
  -9  11   8       91.86      314.49    191.63 o 
  -7  11   8      832.14     1077.97    156.24 o 
  -5  11   8      864.08      761.46    106.71 o 
  -3  11   8        0.60        5.81     70.78 o 
  -1  11   8       47.30       69.05     72.56 o 
   1  11   8      180.73      277.18    193.41 o 
   3  11   8      298.94      345.11    158.03 o 
   5  11   8      109.42      -73.48    114.24 o 
   7  11   8      279.52      409.91    210.84 o 
   9  11   8       88.58      175.38    139.57 o 
  -8  12   8     3529.86     3722.88    484.46 o 
  -6  12   8     4585.20     4442.51    306.80 o 
  -4  12   8     3107.57     3236.12    227.52 o 
  -2  12   8     1491.12     1466.79    179.40 o 
   0  12   8     4421.47     4574.07    321.26 o 
   2  12   8     6356.53     6796.10    623.39 o 
   4  12   8     6313.35     7321.39    508.82 o 
  -3  13   8       59.31       18.23    123.32 o 
 -17   1   9     3567.79     3636.65    223.60 o 
 -15   1   9     3544.81     3646.11    214.48 o 
 -13   1   9    10082.14    10117.51    334.30 o 
 -11   1   9     8480.33     8690.60    292.10 o 
  -9   1   9     4205.35     3898.71    182.89 o 
  -7   1   9    15490.35    15855.69    351.64 o 
  -5   1   9    24553.13    25141.74    424.43 o 
  -3   1   9    13340.84    13359.27    272.01 o 
  -1   1   9    13748.75    13979.97    231.79 o 
   1   1   9    34936.48    36181.46    488.74 o 
   3   1   9    23200.14    23918.57    416.27 o 
   5   1   9    14053.65    14037.73    307.37 o 
   7   1   9    24426.78    25134.80    427.72 o 
   9   1   9    28427.75    29103.93    606.65 o 
  11   1   9    16744.69    16597.00    653.86 o 
  13   1   9    14178.62    14266.98    635.61 o 
  15   1   9    17791.34    18751.12    775.43 o 
  17   1   9     8378.86     8311.96    544.68 o 
 -18   2   9      214.22      104.45     75.70 o 
 -16   2   9       16.90      -55.40     55.40 o 
 -14   2   9      888.21      680.37    124.81 o 
 -12   2   9       76.38       62.44     49.61 o 
 -10   2   9      700.26      421.87     71.04 o 
  -8   2   9      165.43      155.49     41.63 o 
  -6   2   9        6.64      -18.66     25.49 o 
  -4   2   9      294.18      258.85     42.74 o 
  -2   2   9      698.95      630.97     58.22 o 
   0   2   9     4045.15     3788.52    108.28 o 
   2   2   9      441.95      362.05     51.97 o 
   4   2   9      273.43      250.77     43.01 o 
   6   2   9     1491.78     1551.34     93.17 o 
   8   2   9      381.81      385.62     66.14 o 
  10   2   9      530.18      463.58     77.50 o 
  12   2   9       42.31      132.45     90.52 o 
  14   2   9      903.74      770.35    169.96 o 
  16   2   9        3.18      173.84    108.40 o 
  18   2   9        0.27      210.88    134.66 o 
 -19   3   9     1947.07     1590.50    351.06 o 
 -17   3   9     3357.04     3623.42    337.67 o 
 -15   3   9     5038.92     4669.63    247.50 o 
 -13   3   9     7844.17     8001.91    305.79 o 
 -11   3   9    13930.93    14559.59    389.88 o 
  -9   3   9    13167.38    14021.32    363.49 o 
  -7   3   9     8060.72     7960.48    229.82 o 
  -5   3   9     9447.50     9644.53    248.31 o 
  -3   3   9     9942.32     9350.49    233.36 o 
  -1   3   9    10567.88    10260.32    226.12 o 
   1   3   9    17329.27    17597.86    320.04 o 
   3   3   9    24209.49    24760.25    505.27 o 
   5   3   9    23640.75    24245.15    384.29 o 
   7   3   9    26486.48    27260.00    512.96 o 
   9   3   9    22295.66    23063.11    487.60 o 
  11   3   9    11990.46    11596.82    354.34 o 
  13   3   9     9022.98     9761.57    788.44 o 
  15   3   9     7127.44     6676.13    463.27 o 
  17   3   9     6187.04     6343.01    675.94 o 
 -18   4   9      259.45      366.08    142.55 o 
 -16   4   9      774.32      566.20    120.76 o 
 -14   4   9       81.00      148.80     64.44 o 
 -12   4   9      509.52      367.18     82.67 o 
 -10   4   9      690.23      415.08     69.21 o 
  -8   4   9     1425.09     1115.64    133.19 o 
  -6   4   9     1566.99     1539.37    103.45 o 
  -4   4   9      972.07      603.64     65.15 o 
  -2   4   9      212.58      333.05     43.96 o 
   0   4   9     1264.16     1096.82     82.80 o 
   2   4   9     1080.51      963.10     79.19 o 
   4   4   9      535.30      447.23     52.27 o 
   6   4   9     2903.90     2604.47    184.56 o 
   8   4   9     1796.84     1443.95    122.28 o 
  10   4   9      309.13      340.42    105.59 o 
  12   4   9     1698.51     1555.17    139.44 o 
  14   4   9      446.04      517.51    155.59 o 
  16   4   9      374.38      166.28    171.20 o 
 -17   5   9     4810.48     5228.00    346.16 o 
 -15   5   9     5778.82     6290.48    356.01 o 
 -13   5   9     2050.41     1538.95    141.67 o 
 -11   5   9     2915.09     2277.80    161.45 o 
  -9   5   9     8725.03     9258.71    346.93 o 
  -7   5   9    10383.68    10033.46    329.68 o 
  -5   5   9    13512.63    14417.39    336.79 o 
  -3   5   9    24918.62    25871.66    391.61 o 
  -1   5   9    27632.80    29435.03    447.50 o 
   1   5   9    11244.07    11152.61    301.36 o 
   3   5   9    13002.34    12892.47    334.09 o 
   5   5   9    16599.72    16558.18    393.59 o 
   7   5   9     9777.75     9484.51    307.54 o 
   9   5   9     7961.52     8118.28    295.81 o 
  11   5   9    18599.26    20163.04    782.70 o 
  13   5   9    18477.42    20096.76    610.14 o 
  15   5   9     8104.57     8208.34    503.29 o 
  17   5   9     6111.37     6118.57    467.43 o 
 -16   6   9       13.75      146.46    160.81 o 
 -14   6   9       16.53       10.42     89.63 o 
 -12   6   9        7.53      -61.93     61.93 o 
 -10   6   9      702.63      746.46    114.37 o 
  -8   6   9     1876.86     2005.61    137.24 o 
  -6   6   9      657.74      629.77     77.91 o 
  -4   6   9        9.22       26.52     34.72 o 
  -2   6   9      399.24      367.64     70.83 o 
   0   6   9     2099.40     2051.63    137.50 o 
   2   6   9     3913.00     3959.95    184.43 o 
   4   6   9     1414.28     1263.24     94.21 o 
   6   6   9      886.28      790.67     95.61 o 
   8   6   9      100.87       87.52     52.93 o 
  10   6   9       98.52       19.78     55.44 o 
  12   6   9       21.74       31.05     63.20 o 
  14   6   9      282.68      170.76    109.32 o 
  16   6   9      450.93      399.92    123.18 o 
 -15   7   9     4273.65     4661.18    333.01 o 
 -13   7   9     5133.30     5236.65    430.56 o 
 -11   7   9     7383.21     7315.83    343.17 o 
  -9   7   9    15766.29    16641.83    503.11 o 
  -7   7   9     7901.29     8168.38    285.12 o 
  -5   7   9     2580.20     2187.93    145.95 o 
  -3   7   9     9494.69     9242.58    355.46 o 
  -1   7   9    13469.32    14442.75    381.34 o 
   1   7   9     7053.04     6692.20    253.27 o 
   3   7   9    17291.52    17965.65    416.87 o 
   5   7   9    30520.07    34491.49   1367.80 o 
   7   7   9    14861.70    14972.82    488.59 o 
   9   7   9    11106.52    11189.33    431.57 o 
  11   7   9    10580.62    11487.75    452.14 o 
  13   7   9     4423.64     4213.26    283.93 o 
  15   7   9     2096.97     2122.21    261.10 o 
 -14   8   9      739.11      691.93    141.90 o 
 -12   8   9      152.05      236.67    124.08 o 
 -10   8   9      263.35      269.99     98.11 o 
  -8   8   9      194.36      130.00     55.94 o 
  -6   8   9      383.09      317.29     69.18 o 
  -4   8   9      942.13      690.46    109.94 o 
  -2   8   9      171.03      120.20     60.60 o 
   0   8   9      447.29      275.19     65.28 o 
   2   8   9      113.13      145.04     51.79 o 
   4   8   9     1009.43      860.45    124.17 o 
   6   8   9      200.48      194.13     64.58 o 
   8   8   9     1449.82     1143.91    144.54 o 
  10   8   9     3470.77     3367.71    250.87 o 
  12   8   9     1000.21      977.91    142.46 o 
  14   8   9        9.92     -113.01    113.01 o 
 -13   9   9     2219.94     2258.26    375.41 o 
 -11   9   9     2389.16     1958.73    252.71 o 
  -9   9   9     3452.05     3611.50    256.87 o 
  -7   9   9     7235.79     7734.16    426.64 o 
  -5   9   9    10893.94    11443.52    372.63 o 
  -3   9   9    12068.12    12796.87    393.16 o 
  -1   9   9    11747.03    12533.20    384.27 o 
   1   9   9    10984.90    10959.46    353.85 o 
   3   9   9     5711.17     5715.01    305.85 o 
   5   9   9     4614.67     5684.71    374.40 o 
   7   9   9     5627.11     5068.87    704.05 o 
   9   9   9     4354.69     4948.30    387.39 o 
  11   9   9     5844.45     5804.83    426.37 o 
  13   9   9     6583.54     7613.27    711.68 o 
 -12  10   9        0.97      -74.16    115.22 o 
 -10  10   9        3.48      -27.97    132.29 o 
  -8  10   9     1061.62      843.24    214.86 o 
  -6  10   9      680.25      499.43    136.14 o 
  -4  10   9      160.71      194.26     78.05 o 
  -2  10   9      108.75       10.67     56.05 o 
   0  10   9      104.69      304.63     79.38 o 
   2  10   9     1812.87     1925.99    251.38 o 
   4  10   9     1274.15     1132.15    277.49 o 
   6  10   9       10.67       -2.74     89.97 o 
   8  10   9       14.72       62.43     87.96 o 
  10  10   9      125.93      124.34    110.21 o 
  -7  11   9     4492.48     4587.80    305.21 o 
  -5  11   9     4507.06     4609.51    379.50 o 
  -3  11   9     3472.98     3574.71    228.63 o 
  -1  11   9     3647.24     3520.79    228.79 o 
   1  11   9     7115.38     8427.68    514.91 o 
   3  11   9     7297.98     8307.48    521.95 o 
   5  11   9     5928.91     6155.43    652.78 o 
   7  11   9     6023.39     6078.40    928.72 o 
  -6  12   9       13.77      -25.38     84.37 o 
  -4  12   9       16.41       71.31     75.17 o 
  -2  12   9        6.47       95.47     63.26 o 
   0  12   9        3.49      -97.44     97.44 o 
   2  12   9       23.51       91.64    178.83 o 
 -18   0  10     4437.78     4975.06    497.85 o 
 -16   0  10     2070.21     1828.44    230.56 o 
 -14   0  10     2494.39     2041.51    230.41 o 
 -12   0  10    10072.63    10910.86    503.56 o 
 -10   0  10     3553.85     3446.06    256.96 o 
  -8   0  10     5691.94     6139.57    325.47 o 
  -6   0  10    31192.30    32834.06    768.61 o 
  -4   0  10    38993.67    39492.54   1048.08 o 
  -2   0  10    26471.30    26698.07    584.95 o 
   0   0  10    55818.36    56547.38   1031.37 o 
   2   0  10    47338.00    48116.88    925.02 o 
   4   0  10    11707.00    11482.84    411.38 o 
   6   0  10    20727.86    20417.19    646.75 o 
   8   0  10    32814.38    33696.87    757.30 o 
  10   0  10    32016.26    31483.75   1313.01 o 
  12   0  10    20040.85    21600.92   1120.08 o 
  14   0  10    23253.21    23085.33   1230.37 o 
  16   0  10     9926.29     9327.81    818.92 o 
 -17   1  10       75.48      130.84    102.09 o 
 -15   1  10      109.93      136.02     54.67 o 
 -13   1  10      400.99      286.55     59.99 o 
 -11   1  10      457.54      326.68    111.40 o 
  -9   1  10      545.72      475.36     73.96 o 
  -7   1  10      216.84      154.68     43.50 o 
  -5   1  10      829.27      835.91     83.53 o 
  -3   1  10      979.19      756.33     84.44 o 
  -1   1  10     1458.90     1224.45    102.16 o 
   1   1  10     5431.81     5491.58    239.61 o 
   3   1  10      335.94      336.65     65.59 o 
   5   1  10       12.27       31.26     36.16 o 
   7   1  10      573.57      495.07     63.09 o 
   9   1  10     1584.27     1816.46    152.27 o 
  11   1  10     1994.62     1955.89    239.26 o 
  13   1  10      303.60      126.21     98.07 o 
  15   1  10       33.15       -4.93    105.96 o 
  17   1  10      105.96      256.64    141.29 o 
 -18   2  10     2272.72     2451.80    236.84 o 
 -16   2  10     2190.30     1610.77    156.13 o 
 -14   2  10     6542.32     6723.23    292.94 o 
 -12   2  10     9573.95     9947.54    358.15 o 
 -10   2  10    12507.37    12643.49    362.55 o 
  -8   2  10    10631.11    10111.63    303.10 o 
  -6   2  10    15006.33    14421.65    286.80 o 
  -4   2  10    17190.99    17431.54    339.33 o 
  -2   2  10    11721.62    11841.59    241.83 o 
   0   2  10    22169.22    22741.66    304.40 o 
   2   2  10    47957.58    47877.73    798.97 o 
   4   2  10    58874.92    59950.92    679.79 o 
   6   2  10    39130.43    40418.37    536.86 o 
   8   2  10    45913.29    47049.15    919.26 o 
  10   2  10    21494.28    21102.00    552.11 o 
  12   2  10    10535.55    10290.50    544.65 o 
  14   2  10     8687.20     7963.40    504.02 o 
  16   2  10    11350.20    12841.68    673.61 o 
 -17   3  10     1005.66     1129.55    220.92 o 
 -15   3  10       14.85      -72.79     72.79 o 
 -13   3  10       29.52      139.20     77.37 o 
 -11   3  10      159.62      167.88     51.31 o 
  -9   3  10      167.79      119.66     54.46 o 
  -7   3  10     5091.68     5038.43    236.77 o 
  -5   3  10      548.80      534.93     64.56 o 
  -3   3  10      119.48      181.82     37.78 o 
  -1   3  10     1595.15     1506.00    109.85 o 
   1   3  10      243.29      280.50     48.30 o 
   3   3  10     1647.82     1422.98    104.79 o 
   5   3  10       77.83      102.73     47.01 o 
   7   3  10     4736.24     4586.34    211.31 o 
   9   3  10      128.96      156.83     76.35 o 
  11   3  10      219.81       28.16     87.38 o 
  13   3  10       50.18      159.92     99.99 o 
  15   3  10       14.04       61.34    194.45 o 
  17   3  10      710.21      778.63    333.60 o 
 -16   4  10     4148.16     3706.83    284.05 o 
 -14   4  10     2822.12     2611.35    187.11 o 
 -12   4  10     3467.17     3094.67    194.38 o 
 -10   4  10     5543.89     5111.00    235.40 o 
  -8   4  10    12410.78    12833.85    402.67 o 
  -6   4  10    12818.70    12858.56    431.36 o 
  -4   4  10    21201.32    21475.47    415.63 o 
  -2   4  10    38613.71    38915.20    589.00 o 
   0   4  10    28426.73    29019.84    453.05 o 
   2   4  10    23903.85    24400.73    410.81 o 
   4   4  10    20934.96    21617.16    385.59 o 
   6   4  10    25162.21    24690.10    506.63 o 
   8   4  10    15608.71    15412.33    407.49 o 
  10   4  10    23652.11    24585.52    730.40 o 
  12   4  10    20038.52    21599.41    705.22 o 
  14   4  10    14324.56    14482.14    860.03 o 
  16   4  10     6421.88     6295.25    471.68 o 
 -17   5  10       10.12     -246.62    246.62 o 
 -15   5  10       40.79      100.98     75.06 o 
 -13   5  10      316.08      215.59     66.07 o 
 -11   5  10        5.00      -46.63     47.77 o 
  -9   5  10       37.26      -29.57     55.93 o 
  -7   5  10      209.38      275.74     64.19 o 
  -5   5  10      749.41      791.75     82.91 o 
  -3   5  10      403.09      438.65     87.05 o 
  -1   5  10     2098.34     1883.47    113.44 o 
   1   5  10     6399.79     6204.95    204.98 o 
   3   5  10      914.44      887.94     80.71 o 
   5   5  10      527.86      432.21     72.33 o 
   7   5  10      424.47      416.62     75.49 o 
   9   5  10       29.07       79.84     50.11 o 
  11   5  10      839.60      838.63    109.99 o 
  13   5  10      296.95      574.16    152.90 o 
  15   5  10       20.88      -97.49     97.49 o 
 -16   6  10     3705.30     4597.58    538.03 o 
 -14   6  10     4470.07     4873.15    321.11 o 
 -12   6  10     3596.17     3843.43    277.96 o 
 -10   6  10    10552.47    11300.47    545.96 o 
  -8   6  10    11459.07    12386.57    416.19 o 
  -6   6  10     7807.53     7668.55    264.78 o 
  -4   6  10    10241.24    10348.98    369.26 o 
  -2   6  10    20811.23    22260.89    480.70 o 
   0   6  10    17263.19    17515.69    418.76 o 
   2   6  10    13381.31    13626.66    393.73 o 
   4   6  10    26409.28    27844.86    654.08 o 
   6   6  10    23087.17    23740.81    513.51 o 
   8   6  10    13289.20    13794.44    401.87 o 
  10   6  10     9814.11     9766.20    349.68 o 
  12   6  10    13841.33    15592.14    462.57 o 
  14   6  10     4532.75     4860.45    316.56 o 
  16   6  10     3963.54     4351.49    569.77 o 
 -15   7  10       21.03      -74.72    121.44 o 
 -13   7  10        9.26       24.32    125.37 o 
 -11   7  10      176.52      159.78     72.04 o 
  -9   7  10       94.54       30.54     65.17 o 
  -7   7  10      205.51      278.16     66.44 o 
  -5   7  10      382.12      397.69     86.64 o 
  -3   7  10      823.08      818.06    115.56 o 
  -1   7  10      348.55      374.75     66.74 o 
   1   7  10      284.48      226.22     61.52 o 
   3   7  10      963.96      736.48    131.30 o 
   5   7  10      270.40      314.29     81.95 o 
   7   7  10       25.88      132.99     63.64 o 
   9   7  10        1.90      -42.45     78.19 o 
  11   7  10      343.62      252.81    119.96 o 
  13   7  10      129.43       45.68     84.73 o 
  15   7  10        2.11      107.79    121.47 o 
 -14   8  10     2962.53     2862.35    414.11 o 
 -12   8  10     3047.89     2765.72    592.89 o 
 -10   8  10     5006.48     4845.85    292.02 o 
  -8   8  10     8749.49     9086.06    490.42 o 
  -6   8  10     7099.94     7189.07    341.27 o 
  -4   8  10     7700.18     7467.93    346.46 o 
  -2   8  10    12224.07    13638.56    401.98 o 
   0   8  10    10913.79    10868.30    351.62 o 
   2   8  10    10005.04     9748.43    399.89 o 
   4   8  10    13464.27    14081.22    488.73 o 
   6   8  10    15180.88    16159.57    534.92 o 
   8   8  10     7109.10     7210.47    362.41 o 
  10   8  10     7319.24     7064.08    460.85 o 
  12   8  10     6172.07     6282.15    356.32 o 
 -13   9  10        9.83       99.08    134.64 o 
 -11   9  10      168.32      243.99    114.26 o 
  -9   9  10      131.89       45.49     93.64 o 
  -7   9  10        9.62        2.35     63.74 o 
  -5   9  10      723.04      974.06    141.77 o 
  -3   9  10     1557.52     1719.32    154.41 o 
  -1   9  10       20.07      -22.70     67.86 o 
   1   9  10       12.99       67.70     82.20 o 
   3   9  10      459.88      500.92    107.26 o 
   5   9  10      466.87      282.44     81.11 o 
   7   9  10        1.11       12.61    224.66 o 
   9   9  10      638.26      395.05    506.28 o 
  11   9  10      124.44       11.16    105.39 o 
  -8  10  10     3896.29     4298.29    361.70 o 
  -6  10  10     5903.21     5902.03    337.62 o 
  -4  10  10     7479.09     7867.45    337.39 o 
  -2  10  10     8042.38     8364.77    394.85 o 
   0  10  10     9503.60    10487.48    797.37 o 
   2  10  10     6545.42     7299.19    472.13 o 
   4  10  10     5287.75     4921.82    398.27 o 
   6  10  10     3437.59     3139.58    496.58 o 
   8  10  10     6125.85     6786.24    968.98 o 
  -7  11  10        8.64       14.93    285.19 o 
  -5  11  10       87.96      221.14     97.69 o 
  -3  11  10      559.15      589.70    145.18 o 
  -1  11  10      516.58      336.60    106.74 o 
   1  11  10      856.84      663.78    191.72 o 
   3  11  10     1841.38     2083.59    407.15 o 
   5  11  10      106.62       -2.26    259.81 o 
  -6  12  10     3962.52     4038.59    514.60 o 
  -4  12  10     3236.99     3055.45    318.54 o 
  -2  12  10     1628.21     1777.18    258.48 o 
   0  12  10     3019.85     2520.94    424.94 o 
 -17   1  11     2836.97     2943.79    219.56 o 
 -15   1  11     3118.19     2721.43    201.64 o 
 -13   1  11     7741.83     7612.46    310.10 o 
 -11   1  11    11814.64    12502.09    374.21 o 
  -9   1  11     9916.52    10270.85    349.75 o 
  -7   1  11    19912.57    18960.30    482.25 o 
  -5   1  11    43529.88    45315.86    643.37 o 
  -3   1  11    36304.46    37222.57    539.22 o 
  -1   1  11    33451.65    33288.11    460.47 o 
   1   1  11    51332.95    51962.87    721.68 o 
   3   1  11    46432.86    45888.09    788.17 o 
   5   1  11    24050.62    24061.23    460.77 o 
   7   1  11    30271.71    30928.78    531.17 o 
   9   1  11    30309.01    29455.74    904.70 o 
  11   1  11    14357.08    11311.54   1186.13 o 
  13   1  11    10238.10    10778.40    585.52 o 
  15   1  11    10472.86    10745.91    610.59 o 
 -18   2  11        9.53       52.70    152.45 o 
 -16   2  11        7.23      -54.31     67.93 o 
 -14   2  11      500.44      424.71     85.70 o 
 -12   2  11      253.91      187.83     69.91 o 
 -10   2  11      170.15       64.29     48.80 o 
  -8   2  11        8.19       18.74     40.43 o 
  -6   2  11      508.25      473.50     64.11 o 
  -4   2  11      100.71       94.53     35.28 o 
  -2   2  11      200.62      199.40     35.66 o 
   0   2  11     3606.32     3220.95    146.66 o 
   2   2  11      411.13      442.46     89.34 o 
   4   2  11      891.66      760.32     73.92 o 
   6   2  11      361.41      329.91     93.75 o 
   8   2  11       12.28       -4.06     64.11 o 
  10   2  11     1470.53     1527.54    224.58 o 
  12   2  11       49.45      101.68    169.15 o 
  14   2  11      185.16      209.47    170.62 o 
  16   2  11       15.02      229.21    109.72 o 
 -17   3  11     2626.80     2805.01    312.78 o 
 -15   3  11     4076.27     4530.21    257.18 o 
 -13   3  11     8537.64     8707.27    339.34 o 
 -11   3  11    14510.50    14955.26    480.72 o 
  -9   3  11    17587.97    17953.34    501.15 o 
  -7   3  11    20115.78    21015.70    611.86 o 
  -5   3  11    20289.30    20784.16    404.61 o 
  -3   3  11    23226.04    23299.61    492.78 o 
  -1   3  11    32200.06    31753.19    521.44 o 
   1   3  11    41146.04    41449.53    570.77 o 
   3   3  11    43185.91    42846.54    583.47 o 
   5   3  11    39276.52    40256.86    563.23 o 
   7   3  11    28143.78    28344.58    566.48 o 
   9   3  11    20108.05    20301.88    488.50 o 
  11   3  11    12860.08    12807.21    607.89 o 
  13   3  11     7071.26     6297.22    533.02 o 
  15   3  11     5061.70     5440.73    434.60 o 
 -16   4  11       56.51      257.74    117.63 o 
 -14   4  11      122.85       97.53     66.84 o 
 -12   4  11        1.18       25.02     66.95 o 
 -10   4  11        0.02      -16.98     46.19 o 
  -8   4  11     2943.52     2696.13    191.60 o 
  -6   4  11     2649.05     2612.01    145.05 o 
  -4   4  11       69.01       58.65     54.58 o 
  -2   4  11      172.74      223.24     47.17 o 
   0   4  11       91.87      139.29     40.32 o 
   2   4  11     1028.75      939.59     85.10 o 
   4   4  11      796.61      725.87     72.74 o 
   6   4  11       69.41      148.71     53.54 o 
   8   4  11       64.20       32.99     49.01 o 
  10   4  11       95.61      147.68     57.17 o 
  12   4  11       87.89      -51.68     91.62 o 
  14   4  11       11.56       37.83    110.73 o 
  16   4  11      349.34      236.09    183.26 o 
 -15   5  11     4493.86     4819.60    325.42 o 
 -13   5  11     3159.63     2882.02    292.48 o 
 -11   5  11     3153.35     2651.57    188.21 o 
  -9   5  11    10696.97    10421.52    392.32 o 
  -7   5  11    15701.85    15951.86   1250.91 o 
  -5   5  11    19893.02    20381.93    526.12 o 
  -3   5  11    36137.25    37522.71    627.70 o 
  -1   5  11    36506.69    38418.67    565.18 o 
   1   5  11    18235.98    18181.31    373.68 o 
   3   5  11    14070.16    13940.43    324.86 o 
   5   5  11    23106.67    23194.87    511.69 o 
   7   5  11    14307.61    14635.02    429.08 o 
   9   5  11    10463.20    10448.71    408.72 o 
  11   5  11    15386.85    16698.20    473.25 o 
  13   5  11    12833.68    13814.26    662.62 o 
  15   5  11     5658.69     5263.65    429.54 o 
 -16   6  11       54.03      -53.96    153.28 o 
 -14   6  11      477.76      324.15     89.61 o 
 -12   6  11      373.87      307.32     83.52 o 
 -10   6  11        9.62      -40.55     69.50 o 
  -8   6  11      247.09      308.05     83.16 o 
  -6   6  11       10.70       50.19     49.19 o 
  -4   6  11       59.08        0.64     62.96 o 
  -2   6  11      664.04      581.23     99.81 o 
   0   6  11     1928.05     1746.15    136.27 o 
   2   6  11      576.10      417.17    107.55 o 
   4   6  11       55.54       66.43     62.65 o 
   6   6  11      612.17      737.17    118.04 o 
   8   6  11      698.20      707.30    118.23 o 
  10   6  11     1473.27     1375.53    163.52 o 
  12   6  11      584.49      871.95    142.94 o 
  14   6  11       33.39        3.36     86.25 o 
 -15   7  11     4008.68     4285.24    527.81 o 
 -13   7  11     3556.58     3586.40    236.89 o 
 -11   7  11     7265.35     7748.09    373.07 o 
  -9   7  11    13160.82    14232.85    627.29 o 
  -7   7  11     8616.82     8396.02    472.99 o 
  -5   7  11     4258.77     3594.69    238.84 o 
  -3   7  11     9890.19     9599.58    337.24 o 
  -1   7  11    13128.55    14090.00    404.24 o 
   1   7  11    14837.26    15278.31    414.56 o 
   3   7  11    20931.25    21760.21    605.45 o 
   5   7  11    22566.85    24524.87    660.23 o 
   7   7  11    15282.70    15697.99    534.53 o 
   9   7  11     8471.59     8503.82    526.57 o 
  11   7  11     6410.12     6349.52    353.58 o 
  13   7  11     4371.63     4684.93    661.13 o 
 -14   8  11      118.68      209.92    166.08 o 
 -12   8  11       88.15       28.23    122.75 o 
 -10   8  11     1090.45      965.40    192.26 o 
  -8   8  11     1016.30     1293.94    203.56 o 
  -6   8  11      906.27      904.71    131.10 o 
  -4   8  11     1583.19     1394.90    159.62 o 
  -2   8  11        0.29       31.97     75.71 o 
   0   8  11      819.22      944.96    123.91 o 
   2   8  11      136.07      122.76     96.06 o 
   4   8  11      109.52      169.56     71.62 o 
   6   8  11       23.08      -15.33     74.42 o 
   8   8  11        2.14       73.12    202.74 o 
  10   8  11      326.18      324.95    107.54 o 
  12   8  11        0.52      -41.90    183.29 o 
 -11   9  11     2053.05     1854.06    339.05 o 
  -9   9  11     3640.68     3805.66    343.63 o 
  -7   9  11     8112.78     8550.56    502.63 o 
  -5   9  11    10158.10    10770.07    440.39 o 
  -3   9  11    11179.66    11627.16    398.29 o 
  -1   9  11    14059.87    15799.42    460.10 o 
   1   9  11     7663.40     8139.87    389.45 o 
   3   9  11     4841.35     4372.35    289.14 o 
   5   9  11     6105.31     5930.35    339.51 o 
   7   9  11     5657.22     5448.58    334.64 o 
   9   9  11     4480.16     4229.81    378.51 o 
  11   9  11     6170.61     6230.88    654.43 o 
 -10  10  11      189.89      577.25    217.87 o 
  -8  10  11       50.83      -64.06    104.94 o 
  -6  10  11       81.22      196.12     82.91 o 
  -4  10  11      238.09      210.01     81.90 o 
  -2  10  11      361.66      168.34    102.70 o 
   0  10  11       82.71       87.32     96.70 o 
   2  10  11      240.78       41.08    132.94 o 
   4  10  11       35.76     -111.10    114.14 o 
   6  10  11      385.34      549.13    150.95 o 
  -5  11  11     3722.39     3499.23    299.60 o 
  -3  11  11     2398.46     2015.08    210.70 o 
  -1  11  11     2580.00     2229.09    356.21 o 
   1  11  11     5485.04     5816.93    872.90 o 
 -16   0  12     2745.27     2760.95    513.93 o 
 -14   0  12     6214.04     6046.92    415.81 o 
 -12   0  12     9465.81     9627.08    492.41 o 
 -10   0  12    13501.00    14485.29    579.92 o 
  -8   0  12    18915.42    18475.60    616.05 o 
  -6   0  12    44271.67    46605.25   1115.24 o 
  -4   0  12    45241.65    47523.86   2104.42 o 
  -2   0  12    40821.73    42801.15    870.25 o 
   0   0  12    34708.27    33331.65   1697.24 o 
   2   0  12    32196.49    33084.18    823.02 o 
   4   0  12    15095.68    14924.51    852.50 o 
   6   0  12     6755.11     5871.05    409.51 o 
   8   0  12    12634.71    12298.44    818.80 o 
  10   0  12    16501.77    16191.48    986.48 o 
  12   0  12    10226.05    10847.36    833.86 o 
  14   0  12     6105.53     6090.61    667.10 o 
 -17   1  12        7.69      -25.77     88.41 o 
 -15   1  12      663.51      585.70    105.78 o 
 -13   1  12       49.94       74.99    101.89 o 
 -11   1  12      153.11      145.54     67.11 o 
  -9   1  12     1316.68     1179.51    116.51 o 
  -7   1  12       43.61      -13.26     41.64 o 
  -5   1  12      333.29      322.85     50.38 o 
  -3   1  12      105.58      101.09     44.47 o 
  -1   1  12      309.83      265.05     53.84 o 
   1   1  12     1718.76     1662.02    125.26 o 
   3   1  12        0.31       -5.56     44.80 o 
   5   1  12      330.07      228.47     51.11 o 
   7   1  12      291.43       45.25     80.60 o 
   9   1  12     2571.31     2328.68    288.17 o 
  11   1  12     1257.03     1120.77    334.72 o 
  13   1  12       11.52       22.95    121.55 o 
  15   1  12      487.31      640.84    177.38 o 
 -16   2  12     4676.57     4901.08    281.42 o 
 -14   2  12     6731.01     6594.48    307.85 o 
 -12   2  12    19089.77    21680.08    534.77 o 
 -10   2  12    16460.05    17235.26    460.52 o 
  -8   2  12    15390.23    15744.98    465.91 o 
  -6   2  12    19246.72    19976.00    433.42 o 
  -4   2  12    26305.88    26467.36    791.03 o 
  -2   2  12    15746.08    15348.58    341.75 o 
   0   2  12    24299.52    24445.40    438.55 o 
   2   2  12    39015.37    39157.07    571.53 o 
   4   2  12    27092.15    27431.57    522.66 o 
   6   2  12    22723.21    23759.81    672.95 o 
   8   2  12    18785.97    18823.01    540.41 o 
  10   2  12     8088.83     6862.28    458.08 o 
  12   2  12     1771.58     2016.23    265.70 o 
  14   2  12     3782.31     3523.42    474.51 o 
 -15   3  12       80.91       69.09    101.02 o 
 -13   3  12      344.47      298.59     73.16 o 
 -11   3  12       87.15      180.07     64.83 o 
  -9   3  12      413.98      259.43     66.67 o 
  -7   3  12      827.95      745.41     89.06 o 
  -5   3  12       30.84       62.75     58.52 o 
  -3   3  12     1535.95     1568.43    121.45 o 
  -1   3  12      575.96      450.17     73.52 o 
   1   3  12      668.54      651.31     76.19 o 
   3   3  12     3194.10     3034.39    151.35 o 
   5   3  12      562.84      448.66     75.57 o 
   7   3  12      220.35      206.50     61.25 o 
   9   3  12      417.38      339.02     87.12 o 
  11   3  12      244.48       32.73     91.24 o 
  13   3  12        0.48       80.11    108.91 o 
  15   3  12       77.22      259.84    164.08 o 
 -16   4  12     3565.31     3223.32    320.49 o 
 -14   4  12     5233.60     5246.69    283.66 o 
 -12   4  12     3940.74     3704.50    254.40 o 
 -10   4  12    11689.62    11821.82    692.03 o 
  -8   4  12    15358.85    16114.28    563.85 o 
  -6   4  12    21469.60    21399.35    989.34 o 
  -4   4  12    23098.51    23854.77    491.04 o 
  -2   4  12    31719.18    31410.85    519.70 o 
   0   4  12    24260.53    24403.01    449.57 o 
   2   4  12    13725.80    13448.44    327.05 o 
   4   4  12    14453.23    13599.70    389.15 o 
   6   4  12    11122.03    10502.57    348.73 o 
   8   4  12     8523.30     8173.72    363.62 o 
  10   4  12     7928.21     7773.52    317.20 o 
  12   4  12    11832.96    12235.69    623.31 o 
  14   4  12     5217.73     5577.64    442.54 o 
 -15   5  12      151.89       95.05    106.13 o 
 -13   5  12      164.08       22.12     67.78 o 
 -11   5  12        6.02       16.01     76.37 o 
  -9   5  12      707.57      608.86    137.90 o 
  -7   5  12      122.68      159.42    125.17 o 
  -5   5  12       90.39       15.49     53.26 o 
  -3   5  12      507.41      505.81     79.89 o 
  -1   5  12       27.33      110.80     51.09 o 
   1   5  12      151.09      176.12     51.67 o 
   3   5  12      757.18      844.53     85.85 o 
   5   5  12      566.13      438.85     78.46 o 
   7   5  12       49.80       75.53     54.45 o 
   9   5  12     1376.11     1253.38    135.87 o 
  11   5  12      395.72      323.97     78.57 o 
  13   5  12        0.18      -63.84    117.11 o 
  15   5  12       62.32      211.46    187.89 o 
 -14   6  12     4899.65     5246.14    392.70 o 
 -12   6  12     5668.12     6368.77    442.77 o 
 -10   6  12     8786.59     8804.40    756.33 o 
  -8   6  12    16702.11    19217.22    724.27 o 
  -6   6  12     9247.52     8731.47    742.87 o 
  -4   6  12    11982.84    11969.35    424.86 o 
  -2   6  12    19832.17    20651.67    952.92 o 
   0   6  12    17937.84    18727.10    467.00 o 
   2   6  12    11634.89    11809.24    359.87 o 
   4   6  12    17828.34    18656.35    566.93 o 
   6   6  12    15918.93    16641.50    747.15 o 
   8   6  12     6964.24     7328.57    368.75 o 
  10   6  12     6375.38     6155.29    436.13 o 
  12   6  12     5479.14     5996.25    445.82 o 
 -13   7  12       13.30      129.78    129.32 o 
 -11   7  12       40.47      -16.26    156.39 o 
  -9   7  12      105.35       71.17     82.98 o 
  -7   7  12      154.47      109.21     76.10 o 
  -5   7  12        0.26       59.16     66.23 o 
  -3   7  12       65.85       47.03     52.99 o 
  -1   7  12      802.08      726.62     96.45 o 
   1   7  12     1174.47      996.64    142.22 o 
   3   7  12      159.31      174.42     72.21 o 
   5   7  12      650.86      919.96    139.83 o 
   7   7  12     1061.85     1133.35    164.03 o 
   9   7  12      152.23       83.44    161.06 o 
  11   7  12      134.41       28.73    107.05 o 
  13   7  12      118.33      146.44    168.99 o 
 -12   8  12     2920.30     3429.37    462.35 o 
 -10   8  12     5145.05     4582.28    386.12 o 
  -8   8  12     7081.58     6772.70    452.37 o 
  -6   8  12     7190.43     7664.59    468.78 o 
  -4   8  12     6604.06     6439.88    297.86 o 
  -2   8  12    10951.40    11497.60    392.16 o 
   0   8  12     9505.57     9971.89    360.70 o 
   2   8  12     7127.47     6902.45    358.01 o 
   4   8  12     9198.50    10151.19    643.90 o 
   6   8  12     9641.91    10297.51    451.90 o 
   8   8  12     5819.22     5582.54    511.45 o 
  10   8  12     3870.36     4044.07    298.26 o 
  12   8  12     4529.81     4845.63    407.92 o 
 -11   9  12      219.84      392.96    204.71 o 
  -9   9  12       64.50      -36.33     99.10 o 
  -7   9  12       98.31      143.17    100.08 o 
  -5   9  12       83.00      137.23     88.62 o 
  -3   9  12        7.49       -4.78     64.33 o 
  -1   9  12      724.13      706.46    182.06 o 
   1   9  12     1327.89     1455.00    183.60 o 
   3   9  12      200.11      350.65    104.94 o 
   5   9  12      477.71      481.55    118.64 o 
   7   9  12      482.44      553.91    158.32 o 
   9   9  12       38.62      -86.99    185.30 o 
  -6  10  12     4800.07     4387.77    382.95 o 
  -4  10  12     5643.78     5572.10    340.96 o 
  -2  10  12     4580.17     4389.73    298.43 o 
   0  10  12     5813.29     5717.66    577.11 o 
   2  10  12     5824.74     5488.88    435.89 o 
   4  10  12     3036.18     2595.72    307.93 o 
  -5  11  12       20.82      227.60    119.46 o 
  -3  11  12        4.83      214.98    101.70 o 
  -1  11  12        1.82     -185.30    214.22 o 
 -15   1  13     3604.51     3413.92    236.68 o 
 -13   1  13     8186.67     8391.80    348.11 o 
 -11   1  13    11945.52    13538.58    416.57 o 
  -9   1  13     8817.07     8738.40    368.66 o 
  -7   1  13    12457.02    11712.62    347.77 o 
  -5   1  13    22068.22    22597.51    546.08 o 
  -3   1  13    15964.84    16380.68    367.01 o 
  -1   1  13    10044.32     9213.49    338.97 o 
   1   1  13    14002.60    13641.96    377.80 o 
   3   1  13    10274.12    10525.80    371.27 o 
   5   1  13     5054.34     4560.62    263.29 o 
   7   1  13     5692.43     5392.25    288.21 o 
   9   1  13     9011.86     7679.38    484.88 o 
  11   1  13     5179.70     4405.03    385.94 o 
  13   1  13     3509.80     3135.97    342.56 o 
 -16   2  13       52.45      -25.87    144.35 o 
 -14   2  13      144.16       47.16     67.09 o 
 -12   2  13        0.43       59.41     68.95 o 
 -10   2  13      833.33      672.17     93.58 o 
  -8   2  13       96.61      114.57     57.40 o 
  -6   2  13       13.14       22.53     62.77 o 
  -4   2  13     1131.47      746.87     92.86 o 
  -2   2  13       81.94      142.05     67.39 o 
   0   2  13      984.85      802.52     91.37 o 
   2   2  13        7.49       31.37     45.97 o 
   4   2  13      421.16      387.19     68.65 o 
   6   2  13       23.15      123.23     76.65 o 
   8   2  13        0.03       68.56     70.68 o 
  10   2  13      209.42      171.19    102.77 o 
  12   2  13        7.72      315.26    121.66 o 
  14   2  13      250.24       48.59    186.37 o 
 -15   3  13     5361.86     5818.85    307.74 o 
 -13   3  13     7654.59     8151.60    348.20 o 
 -11   3  13    11254.52    12532.99    447.57 o 
  -9   3  13    14345.52    15253.36    429.05 o 
  -7   3  13    12518.41    12118.44    441.71 o 
  -5   3  13    11648.01    11627.34    501.14 o 
  -3   3  13    11403.85    10995.02    305.31 o 
  -1   3  13    10834.83    10929.82    339.08 o 
   1   3  13    14669.12    14739.75    354.51 o 
   3   3  13    18020.72    19343.67    409.40 o 
   5   3  13    11911.77    12068.09    379.07 o 
   7   3  13     8670.20     8410.01    542.53 o 
   9   3  13     6011.63     6352.20    359.51 o 
  11   3  13     3675.76     3772.42    351.48 o 
  13   3  13     3289.76     3576.09    459.02 o 
 -14   4  13        4.52     -130.99    130.99 o 
 -12   4  13        9.62      -72.14     72.14 o 
 -10   4  13      116.83      -76.35     76.35 o 
  -8   4  13        2.17      -78.79     78.79 o 
  -6   4  13      289.31      455.99    129.37 o 
  -4   4  13      452.50      370.48    122.50 o 
  -2   4  13     2729.90     2791.90    157.58 o 
   0   4  13     1228.42     1216.94    128.68 o 
   2   4  13      990.64      919.58     92.42 o 
   4   4  13     1050.79     1040.28    116.53 o 
   6   4  13       83.40       63.56     56.23 o 
   8   4  13     1034.06      825.14    112.10 o 
  10   4  13        8.20      -33.06    146.85 o 
  12   4  13       30.17     -127.44    127.44 o 
  14   4  13      117.34      502.07    242.97 o 
 -15   5  13     4387.73     5164.04    411.47 o 
 -13   5  13     3330.54     3257.96    228.81 o 
 -11   5  13     4082.25     3965.00    344.70 o 
  -9   5  13     8428.27     8021.80    693.16 o 
  -7   5  13    11864.40    12087.50    785.26 o 
  -5   5  13    10457.96    11301.12    537.52 o 
  -3   5  13    18284.49    18970.86    480.63 o 
  -1   5  13    17943.53    18477.25    512.42 o 
   1   5  13     5429.43     5169.13    215.95 o 
   3   5  13     3335.17     3196.19    235.03 o 
   5   5  13     6084.95     6437.21    285.33 o 
   7   5  13     5634.38     5321.01    315.81 o 
   9   5  13     4600.51     4393.48    250.18 o 
  11   5  13     7915.33     8200.55    417.96 o 
  13   5  13     6088.53     6577.83    759.77 o 
 -14   6  13        1.45     -194.36    194.36 o 
 -12   6  13        2.20      160.16     89.86 o 
 -10   6  13      519.28      295.50    146.32 o 
  -8   6  13     1057.19      932.16    177.02 o 
  -6   6  13     1327.32     1164.81    212.83 o 
  -4   6  13      712.82      482.63    107.16 o 
  -2   6  13      175.99      276.37     70.19 o 
   0   6  13      140.34      168.51     63.89 o 
   2   6  13        3.33       18.85    104.54 o 
   4   6  13      497.56      214.26    132.67 o 
   6   6  13      612.73      857.99    147.03 o 
   8   6  13      700.66      700.12    130.79 o 
  10   6  13      184.70      322.25    121.81 o 
  12   6  13       16.24      -23.28    155.58 o 
 -11   7  13     4562.40     4573.22    328.93 o 
  -9   7  13     7440.75     7580.46    490.11 o 
  -7   7  13     6491.88     6902.43    451.61 o 
  -5   7  13     3597.71     2887.83    238.32 o 
  -3   7  13     3041.83     2946.31    220.45 o 
  -1   7  13     7939.74     7825.97    378.56 o 
   1   7  13     8514.79     8617.67    399.18 o 
   3   7  13     8942.94     9251.96    450.37 o 
   5   7  13    12029.67    12718.57    502.62 o 
   7   7  13     8115.47     8970.25    427.02 o 
   9   7  13     2394.04     2349.54    262.47 o 
  11   7  13     2491.11     2398.18    295.03 o 
 -10   8  13       24.73     -168.67    168.67 o 
  -8   8  13       17.73       96.39     94.10 o 
  -6   8  13      149.86      102.31    131.66 o 
  -4   8  13       96.72      137.32     75.75 o 
  -2   8  13      655.74      579.70    134.98 o 
   0   8  13     3610.66     3993.48    280.92 o 
   2   8  13      959.98      842.54    162.14 o 
   4   8  13        0.24       27.88     75.24 o 
   6   8  13        4.48       69.71     94.67 o 
   8   8  13       78.00       71.77     82.04 o 
  10   8  13      614.66      840.66    192.45 o 
  -7   9  13     5445.56     5290.65    524.94 o 
  -5   9  13     6438.42     6506.61    377.17 o 
  -3   9  13     9121.47    10672.67    406.07 o 
  -1   9  13     7991.53     8392.16    511.40 o 
   1   9  13     4930.59     4409.01    308.20 o 
   3   9  13     3484.91     3637.95    281.26 o 
   5   9  13     3834.38     3847.95    293.63 o 
   7   9  13     3514.26     3675.74    499.66 o 
  -4  10  13      139.43      218.58    117.73 o 
  -2  10  13        3.38      -35.13    175.29 o 
   0  10  13       28.99      182.16    158.59 o 
   2  10  13       26.28      -78.20    189.74 o 
 -14   0  14     1602.42     1647.47    395.09 o 
 -12   0  14     4872.41     4540.58    367.74 o 
 -10   0  14     4441.37     4891.90    354.67 o 
  -8   0  14     6413.20     6528.55    385.06 o 
  -6   0  14    11095.26    11113.10    740.98 o 
  -4   0  14    21087.30    23169.66   1584.76 o 
  -2   0  14     6690.66     6521.67    394.86 o 
   0   0  14     5243.38     5240.62    345.37 o 
   2   0  14     7951.15     7567.01    413.58 o 
   4   0  14     5555.22     5605.26    488.81 o 
   6   0  14     2170.42     1673.23    192.51 o 
   8   0  14     9526.69    10010.50    806.62 o 
  10   0  14    12836.48    12198.90    917.59 o 
  12   0  14     7996.42     7737.63    757.86 o 
 -15   1  14       14.66      -21.34    100.81 o 
 -13   1  14      348.62      423.38    105.41 o 
 -11   1  14      514.83      376.06     84.05 o 
  -9   1  14      696.87      684.73    105.25 o 
  -7   1  14      363.36      341.02     87.04 o 
  -5   1  14       44.96       -9.74     72.59 o 
  -3   1  14       17.79      -16.29     53.44 o 
  -1   1  14     1764.75     1536.60    136.21 o 
   1   1  14      755.95      628.99    115.88 o 
   3   1  14        0.14       17.79     51.84 o 
   5   1  14       38.54       56.22     45.79 o 
   7   1  14       21.41      237.02     98.82 o 
   9   1  14      723.20      799.51    184.35 o 
  11   1  14      175.14      316.06    137.92 o 
  13   1  14      123.63      383.24    147.05 o 
 -14   2  14     5441.47     5503.91    488.72 o 
 -12   2  14     7406.27     8247.57    417.86 o 
 -10   2  14     8838.76    10267.73    366.64 o 
  -8   2  14     3053.22     2824.89    218.79 o 
  -6   2  14     5294.61     4531.94    265.83 o 
  -4   2  14     3159.56     2776.29    161.62 o 
  -2   2  14     4246.07     3671.46    209.97 o 
   0   2  14     6552.14     6223.60    306.65 o 
   2   2  14    12458.89    12597.33    526.13 o 
   4   2  14     9625.52     9840.94    332.19 o 
   6   2  14     9152.47     8963.54    391.44 o 
   8   2  14     8700.02     8579.78    523.11 o 
  10   2  14     5212.34     4683.27    444.16 o 
  12   2  14     3554.82     2978.68    374.29 o 
 -15   3  14       61.34     -194.33    194.33 o 
 -13   3  14       48.53       35.17     80.21 o 
 -11   3  14       16.21       41.30    119.70 o 
  -9   3  14      137.54       72.92     70.80 o 
  -7   3  14      748.01      722.73    120.66 o 
  -5   3  14       23.51      -50.15     50.15 o 
  -3   3  14      978.42     1027.97    140.10 o 
  -1   3  14      940.52      901.73     98.35 o 
   1   3  14       75.35      100.95     45.74 o 
   3   3  14      140.76      111.23     50.42 o 
   5   3  14        2.63       98.62     72.27 o 
   7   3  14     1902.44     1431.59    214.19 o 
   9   3  14      964.39      807.32    171.09 o 
  11   3  14       39.82      -20.27    105.72 o 
  13   3  14       55.26      212.99    204.21 o 
 -12   4  14     2956.64     2979.93    255.92 o 
 -10   4  14     2886.92     2574.41    231.53 o 
  -8   4  14     8755.43     9187.28    417.42 o 
  -6   4  14     5755.23     5864.21    498.23 o 
  -4   4  14     8803.71     8984.63    392.59 o 
  -2   4  14     8600.47     8445.02    282.56 o 
   0   4  14     6471.70     6358.74    243.93 o 
   2   4  14     2917.19     2621.51    159.08 o 
   4   4  14     5405.06     4947.62    253.56 o 
   6   4  14     5643.27     5433.74    270.55 o 
   8   4  14     4535.29     3855.19    272.17 o 
  10   4  14     7701.41     7621.92    509.34 o 
  12   4  14     7453.82     7084.60   1412.62 o 
 -13   5  14        7.72     -212.94    212.94 o 
 -11   5  14      762.94      858.47    145.28 o 
  -9   5  14      417.57      250.29    118.80 o 
  -7   5  14      524.43      357.50    102.32 o 
  -5   5  14       57.82      -54.64     97.88 o 
  -3   5  14      249.41      251.64     68.05 o 
  -1   5  14      248.82      176.83     66.54 o 
   1   5  14      151.61       66.41     55.02 o 
   3   5  14      107.01      128.33     77.23 o 
   5   5  14       12.56        2.22     59.70 o 
   7   5  14      117.37      215.08    103.92 o 
   9   5  14       91.71      209.52     77.89 o 
  11   5  14       25.47       16.36    127.70 o 
 -10   6  14     5173.30     4468.53    328.08 o 
  -8   6  14     5633.07     5325.20    945.42 o 
  -6   6  14     5337.94     5946.41    470.73 o 
  -4   6  14     3406.01     2901.80    243.02 o 
  -2   6  14     8160.45     8593.73    338.42 o 
   0   6  14     7578.61     7618.49    317.14 o 
   2   6  14     6806.00     7336.46    374.68 o 
   4   6  14     6963.83     6962.35    368.37 o 
   6   6  14    10131.29    11093.44    475.71 o 
   8   6  14     5724.53     5881.09    356.17 o 
  10   6  14     3674.71     3559.78    348.68 o 
  -9   7  14      217.09       35.67    236.85 o 
  -7   7  14      124.39      373.67    139.10 o 
  -5   7  14       88.36       37.40    106.50 o 
  -3   7  14        6.80       66.45     67.87 o 
  -1   7  14      145.99      125.44     95.74 o 
   1   7  14        5.12     -100.93    100.93 o 
   3   7  14       76.67       20.67    103.02 o 
   5   7  14      263.12      332.81    124.85 o 
   7   7  14      129.46      287.82     94.42 o 
   9   7  14      330.72       22.89    163.18 o 
  -6   8  14     3268.43     3603.00    290.78 o 
  -4   8  14     4031.55     4156.28    448.76 o 
  -2   8  14     5336.17     5154.05    391.18 o 
   0   8  14     6476.38     7224.73    390.75 o 
   2   8  14     4225.28     3906.24    292.38 o 
   4   8  14     5386.42     5760.93    360.63 o 
   6   8  14     5785.00     6051.63    373.47 o 
   8   8  14     4260.69     4616.94    405.22 o 
  -7   9  14      292.48      396.07    250.02 o 
  -5   9  14       64.37      102.93    138.91 o 
  -3   9  14       25.92       29.13     84.47 o 
  -1   9  14       47.55        6.07     95.03 o 
   1   9  14      104.09      582.26    159.17 o 
   3   9  14       98.67       31.43     99.94 o 
   5   9  14      227.13      722.01    255.11 o 
   7   9  14       51.33      149.98    142.34 o 
  -4  10  14     3520.09     3921.07    525.43 o 
  -2  10  14     3770.89     3359.30    471.18 o 
 -13   1  15     2366.49     2211.11    217.11 o 
 -11   1  15     4005.82     4279.36    297.19 o 
  -9   1  15     3154.36     3173.06    246.02 o 
  -7   1  15     3652.15     3588.08    589.48 o 
  -5   1  15     7642.19     7364.24    359.26 o 
  -3   1  15     8495.65     8710.67    340.78 o 
  -1   1  15     6055.46     5468.15    262.94 o 
   1   1  15     9453.25     9408.36    342.50 o 
   3   1  15    13131.55    13511.34    410.36 o 
   5   1  15     8510.62     8689.92    393.57 o 
   7   1  15    10093.35     9150.14    746.02 o 
   9   1  15    14651.19    14693.31    722.91 o 
  11   1  15    11236.58     9231.62   1354.62 o 
 -14   2  15        6.52     -195.16    195.16 o 
 -12   2  15       13.35      -80.47     83.76 o 
 -10   2  15      264.58      171.34     78.67 o 
  -8   2  15       51.78       85.01     66.34 o 
  -6   2  15       31.37       73.94     53.84 o 
  -4   2  15        1.98       48.64     64.50 o 
  -2   2  15        0.39       -8.31     53.74 o 
   0   2  15      787.57      762.13    126.70 o 
   2   2  15      671.82      645.45     93.40 o 
   4   2  15       31.59      118.27    111.02 o 
   6   2  15        0.54       45.05     80.48 o 
   8   2  15       43.90       36.56     92.71 o 
  10   2  15        9.81      299.17    139.65 o 
  12   2  15        3.55      203.07    171.32 o 
 -13   3  15     2937.98     3643.94    510.71 o 
 -11   3  15     3971.75     4132.94    302.66 o 
  -9   3  15     3522.15     3229.37    256.84 o 
  -7   3  15     4054.86     3975.28    234.90 o 
  -5   3  15     4890.25     4672.16    225.80 o 
  -3   3  15     4995.79     4875.82    253.98 o 
  -1   3  15     7247.25     6682.14    295.31 o 
   1   3  15    12070.54    12729.17    403.20 o 
   3   3  15    14112.99    14678.56    628.73 o 
   5   3  15    15974.55    14562.85    678.63 o 
   7   3  15    13450.81    13675.87    641.16 o 
   9   3  15     8745.20     8044.84    883.25 o 
  11   3  15     7051.89     6879.63    701.49 o 
 -12   4  15      137.86      324.63    169.41 o 
 -10   4  15        8.93      -79.40     87.35 o 
  -8   4  15      144.60       27.15    122.22 o 
  -6   4  15      765.62      676.77    119.88 o 
  -4   4  15       62.17       75.25    114.09 o 
  -2   4  15       71.22      109.99     52.90 o 
   0   4  15      182.52      143.61     55.86 o 
   2   4  15      113.02      144.28     70.90 o 
   4   4  15       33.82      106.15     98.24 o 
   6   4  15     1383.13     1393.64    249.41 o 
   8   4  15     1989.01     1694.98    188.95 o 
  10   4  15      187.87      197.24    131.37 o 
 -11   5  15     1539.79     1654.79    372.32 o 
  -9   5  15     4751.98     5013.55    335.99 o 
  -7   5  15     5445.65     5730.67    348.84 o 
  -5   5  15     5710.17     5566.09    338.29 o 
  -3   5  15     8423.19     8418.93    393.19 o 
  -1   5  15    10616.46    10831.02    471.34 o 
   1   5  15     5565.81     5477.88    270.46 o 
   3   5  15     4333.70     3729.05    274.22 o 
   5   5  15     6416.73     6581.38    366.71 o 
   7   5  15     7504.26     7069.66    383.19 o 
   9   5  15     8754.20     9523.26    846.98 o 
 -10   6  15       97.75      270.02    210.33 o 
  -8   6  15      105.34      240.31    193.37 o 
  -6   6  15       10.63      -28.05     84.50 o 
  -4   6  15       67.33      110.41     73.79 o 
  -2   6  15      947.39      877.65    134.25 o 
   0   6  15     1449.46     1420.14    214.69 o 
   2   6  15     1372.50     1197.59    175.25 o 
   4   6  15      506.18      587.45    151.81 o 
   6   6  15        4.66      115.56     86.16 o 
   8   6  15       41.28       92.20    196.77 o 
  -7   7  15     3924.30     3315.25    369.21 o 
  -5   7  15     1704.93     1461.18    192.11 o 
  -3   7  15     2866.35     2948.42    256.16 o 
  -1   7  15     5908.73     6986.04    363.16 o 
   1   7  15     6760.19     7060.76    556.00 o 
   3   7  15     7139.31     6876.14    394.18 o 
   5   7  15    11161.19    12536.50    534.38 o 
   7   7  15     7253.25     7462.71    509.66 o 
  -6   8  15        0.49       32.35    132.59 o 
  -4   8  15      240.77      316.84    141.83 o 
  -2   8  15        4.24       77.09     85.92 o 
   0   8  15       60.71      121.98    130.41 o 
   2   8  15       39.29     -134.69    134.69 o 
   4   8  15      619.10      527.81    239.41 o 
  -1   9  15     5010.11     5626.05    448.13 o 
   1   9  15     4044.22     4644.91    598.87 o 
   3   9  15     3128.98     3066.25    485.02 o 
 -10   0  16     4380.60     4980.11    581.18 o 
  -8   0  16     3493.15     3560.54    474.70 o 
  -6   0  16    14042.35    13672.36    892.71 o 
  -4   0  16    18018.96    18270.98    745.17 o 
  -2   0  16    15392.16    15138.17    658.60 o 
   0   0  16     9560.30     9113.58    499.39 o 
   2   0  16    16444.93    16268.75    669.86 o 
   4   0  16    12328.89    11261.90    548.29 o 
   6   0  16    12610.14    12467.31    942.32 o 
   8   0  16    16028.97    15815.88   1087.57 o 
  10   0  16    17768.05    17076.25   1162.71 o 
 -13   1  16        8.24      122.96    167.99 o 
 -11   1  16        0.01     -168.12    168.12 o 
  -9   1  16      448.26      270.99     93.95 o 
  -7   1  16        5.98      -73.24     84.75 o 
  -5   1  16       16.55      -48.42     75.28 o 
  -3   1  16      967.97      694.93    109.61 o 
  -1   1  16      904.31      811.82    111.92 o 
   1   1  16      966.33      851.96    116.37 o 
   3   1  16        0.00       35.63     62.28 o 
   5   1  16       58.35      262.07     84.23 o 
   7   1  16      448.67      778.21    510.31 o 
   9   1  16       20.66     -111.54    135.66 o 
 -12   2  16     5197.36     6551.62    658.23 o 
 -10   2  16     4296.82     4686.81    318.64 o 
  -8   2  16     5549.61     5311.83    419.65 o 
  -6   2  16     3696.78     2678.46    211.72 o 
  -4   2  16     8250.39     8525.47    356.74 o 
  -2   2  16     8428.59     7503.44    405.76 o 
   0   2  16    17447.85    17839.32    678.74 o 
   2   2  16    20628.61    20790.26    577.33 o 
   4   2  16    22790.79    24364.47    706.33 o 
   6   2  16    14711.26    15123.02    723.28 o 
   8   2  16    11779.48    11315.51    641.03 o 
  10   2  16     8755.88     7736.82    767.31 o 
 -11   3  16        5.74     -182.75    212.96 o 
  -9   3  16      298.25       20.20     84.01 o 
  -7   3  16      495.20      228.25    128.07 o 
  -5   3  16      983.79      689.27    146.76 o 
  -3   3  16      549.02      613.76    120.74 o 
  -1   3  16        5.23      118.07     62.46 o 
   1   3  16       52.56       85.38     75.17 o 
   3   3  16       45.90      240.72     94.13 o 
   5   3  16        4.86      116.52     84.84 o 
   7   3  16      910.78      522.49    470.06 o 
   9   3  16      152.53      -53.68    200.31 o 
 -10   4  16     4049.79     3910.58    514.18 o 
  -8   4  16     4678.89     4706.86    316.08 o 
  -6   4  16     8964.09     9392.33    567.45 o 
  -4   4  16     8957.80     9869.96    456.69 o 
  -2   4  16    13625.39    14121.96    455.59 o 
   0   4  16     8645.93     8407.05    345.67 o 
   2   4  16    10243.25     9946.91    449.32 o 
   4   4  16     8766.41     8055.85    468.58 o 
   6   4  16    10868.36    10479.83    564.55 o 
   8   4  16    10587.52     9278.21    585.35 o 
  10   4  16     9022.82     8716.58    791.48 o 
  -9   5  16       93.66      -77.86    151.97 o 
  -7   5  16      151.95      121.83     86.54 o 
  -5   5  16      108.12      275.01    119.70 o 
  -3   5  16      477.47      447.97    110.86 o 
  -1   5  16      179.41      321.75     79.70 o 
   1   5  16     1005.25     1082.05    156.13 o 
   3   5  16        9.66      169.41     86.10 o 
   5   5  16       11.35      -14.85    106.75 o 
   7   5  16       38.75      109.11    319.87 o 
  -8   6  16     5642.21     7446.84    749.40 o 
  -6   6  16     4083.74     4396.51    405.88 o 
  -4   6  16     4650.72     4409.00    434.29 o 
  -2   6  16     7139.13     6860.39    326.36 o 
   0   6  16    11826.25    12126.92    511.09 o 
   2   6  16     6800.82     6201.61    371.27 o 
   4   6  16    10209.09    11381.51    507.30 o 
   6   6  16    10825.87    10499.67    819.64 o 
   8   6  16     6856.44     7145.09    668.80 o 
  -5   7  16      437.44       71.41    156.32 o 
  -3   7  16      343.49      368.54    127.63 o 
  -1   7  16      458.33      451.46    156.86 o 
   1   7  16       58.59       30.05    178.34 o 
   3   7  16      308.51      357.53    306.02 o 
  -4   8  16     2962.66     2513.30    412.19 o 
   0   8  16     5805.52     5138.73    591.24 o 
  -7   1  17     7958.42     7244.44    354.25 o 
  -5   1  17    14203.17    15364.51    505.23 o 
  -3   1  17    15200.67    16631.31    514.03 o 
  -1   1  17    12315.71    12138.34    430.08 o 
   1   1  17    14886.11    14908.62    474.65 o 
   3   1  17    15527.58    15532.04    478.90 o 
   5   1  17    10149.97    10297.47    620.42 o 
   7   1  17     8459.45     7675.51    548.25 o 
  -8   2  17       34.03       25.60     88.41 o 
  -6   2  17      125.99      267.12     91.49 o 
  -4   2  17        0.06      107.76     71.12 o 
  -2   2  17       39.30      -66.39     90.99 o 
   0   2  17       72.54       69.94     64.51 o 
   2   2  17        3.69       33.25     78.08 o 
   4   2  17      312.33      110.43    113.73 o 
   6   2  17      256.92      318.58    154.74 o 
   8   2  17       76.80     -174.95    198.33 o 
  -7   3  17     6376.62     6485.14    337.72 o 
  -5   3  17     7594.45     7763.25    390.23 o 
  -3   3  17    10632.31    10765.32    414.18 o 
  -1   3  17    13391.98    13528.34    456.73 o 
   1   3  17    13015.69    12569.95    435.97 o 
   3   3  17    14551.67    15157.58    578.21 o 
   5   3  17    13684.53    14217.87    601.00 o 
   7   3  17     8805.71     7075.40    711.96 o 
  -6   4  17      299.64      296.09    191.50 o 
  -4   4  17        6.31      -27.89     78.50 o 
  -2   4  17      202.43      293.24    111.68 o 
   0   4  17       35.41       83.03     89.72 o 
   2   4  17        6.81      158.40    104.58 o 
   4   4  17      190.44      305.37     95.88 o 
   6   4  17        0.88     -101.95    101.95 o 
   8   4  17      154.06      482.28    222.50 o 
  -5   5  17     8241.10     7499.52    709.08 o 
  -3   5  17     9570.18     9672.82    469.87 o 
  -1   5  17     9994.72    10279.17    470.21 o 
   1   5  17     8642.73     8647.11    711.99 o 
   3   5  17     5564.96     6217.96    627.52 o 
   5   5  17     6220.75     5934.93    611.00 o 
   7   5  17     7005.41     5946.42    619.15 o 
  -4   6  17      282.62      264.73    171.57 o 
  -2   6  17      118.13        5.12    151.66 o 
   0   6  17       48.05      -27.20    165.57 o 
   2   6  17        2.05     -155.11    155.11 o 
  -3   7  17     3867.39     4808.21    571.13 o 
  -6   0  18     8264.09     8433.45    803.40 o 
  -4   0  18    15667.77    16919.72    771.82 o 
  -2   0  18     8203.76     8709.99    536.68 o 
   0   0  18     6141.48     5398.36    421.43 o 
   2   0  18     4515.85     4252.35    375.69 o 
   4   0  18     4536.73     4882.01    630.14 o 
  -7   1  18      286.04      344.87    225.21 o 
  -5   1  18      110.44      143.17     77.70 o 
  -3   1  18        6.29      -63.82     83.69 o 
  -1   1  18      365.08       43.05     77.78 o 
   1   1  18      134.83      121.38     69.15 o 
   3   1  18       20.35      109.47    135.51 o 
   5   1  18      928.80      561.58    273.24 o 
  -6   2  18     6707.34     6826.43    701.91 o 
  -4   2  18     5576.35     5554.80    314.18 o 
  -2   2  18     8900.04     9339.73    656.29 o 
   0   2  18     7305.53     6863.13    333.77 o 
   2   2  18    11925.82    12593.55    543.85 o 
   4   2  18     8648.35     8879.34    634.22 o 
  -5   3  18       47.12       79.48    214.34 o 
  -3   3  18      330.81       81.84     76.63 o 
  -1   3  18     1175.52     1189.67    169.47 o 
   1   3  18       30.57      104.22    197.52 o 
   3   3  18      344.78      197.92    129.45 o 
   5   3  18        0.64     -119.23    155.76 o 
  -4   4  18     8942.77    10446.86    838.25 o 
  -2   4  18     6271.45     6167.35    620.32 o 
   2   4  18     3413.78     3822.66    508.14 o 
   4   4  18     3839.32     3897.44    507.14 o 
  -3   5  18      289.62      570.73    250.60 o 
  -1   1  19     2876.29     2861.64    435.91 o 
   1   1  19     2756.57     2580.35    280.89 o 
  -2   2  19       33.93       58.17    138.34 o 
   0   2  19        2.41      231.88    168.16 o 
   2   2  19        0.01     -177.65    177.65 o 
  -1   3  19     3325.50     3428.61    464.05 o 
                                                 
