# Supplementary material for: Tri­methyl­phospho­nium trans-tetra­chlorido­bis­(tri­methyl­phosphane-κP)iridate(III)
Source: Acta Crystallogr Sect E Struct Rep Online. 2014 Feb 22;70(Pt 3):m103. doi: 10.1107/S160053681400350X (PMC3998401; doi:10.1107/S160053681400350X)
Supplement: Supplementary file 3 [file e-70-0m103-Isup3.mol]

ircl4
  --CCDC--011914    3D                              

 49 48  0  0  0  0  0  0  0  0999 V2000
    3.7954    7.3876    0.0000 Ir     0
    4.7091    5.2619    0.2424 P      0
    3.9928    7.6291    2.3359 Cl     0
    5.3077    4.4966   -1.2826 C      0
    5.7200    3.6328   -1.0745 H      0
    5.9695    5.0837   -1.7040 H      0
    4.5547    4.3597   -1.8951 H      0
    6.1527    5.1773    1.3310 C      0
    5.8911    5.4265    2.2419 H      0
    6.8417    5.7959    1.0090 H      0
    6.5095    4.2642    1.3310 H      0
    3.6123    4.0277    0.9698 C      0
    2.8653    3.8544    0.3586 H      0
    3.2661    4.3607    1.8231 H      0
    4.1100    3.1964    1.1203 H      0
    1.5821    6.5910    0.3057 Cl     0
    2.8816    9.5134   -0.2424 P      0
    3.5979    7.1462   -2.3359 Cl     0
    2.2830   10.2787    1.2826 C      0
    1.8707   11.1425    1.0745 H      0
    1.6212    9.6916    1.7040 H      0
    3.0360   10.4156    1.8951 H      0
    1.4380    9.5980   -1.3310 C      0
    1.6996    9.3488   -2.2419 H      0
    0.7490    8.9794   -1.0090 H      0
    1.0812   10.5111   -1.3310 H      0
    3.9784   10.7476   -0.9698 C      0
    4.7254   10.9209   -0.3586 H      0
    4.3246   10.4146   -1.8231 H      0
    3.4807   11.5789   -1.1203 H      0
    6.0086    8.1843   -0.3057 Cl     0
    7.3611    9.8032    3.5628 P      0
    6.2318   10.7771    2.5063 C      0
    5.6598   10.3033    1.9762 H      0
    6.6352   11.3179    1.8584 H      0
    5.7594   11.2686    3.1279 H      0
    7.6097    9.8032    2.9809 P      0
    8.7391   10.7771    4.0375 C      0
    9.3110   10.3033    4.5675 H      0
    8.3356   11.3179    4.6853 H      0
    9.2115   11.2686    3.4158 H      0
    7.9321    8.4308    2.5992 C      0
    7.1744    7.8536    2.3702 H      0
    8.5896    7.9196    3.1161 H      0
    8.3503    8.7618    1.7760 H      0
    7.0387    8.4308    3.9446 C      0
    7.7965    7.8536    4.1736 H      0
    6.3813    7.9196    3.4276 H      0
    6.6205    8.7618    4.7678 H      0
  1  2  1
  1  3  1
  1 16  1
  1 17  1
  1 18  1
  1 31  1
  2  4  1
  2  8  1
  2 12  1
  4  5  1
  4  6  1
  4  7  1
  8  9  1
  8 10  1
  8 11  1
 12 13  1
 12 14  1
 12 15  1
 17 19  1
 17 23  1
 17 27  1
 19 20  1
 19 21  1
 19 22  1
 23 24  1
 23 25  1
 23 26  1
 27 28  1
 27 29  1
 27 30  1
 32 33  1
 32 37  1
 32 38  1
 33 34  1
 33 35  1
 33 36  1
 33 37  1
 37 38  1
 38 39  1
 38 40  1
 38 41  1
 42 43  1
 42 44  1
 42 45  1
 42 46  1
 46 47  1
 46 48  1
 46 49  1
M  END
$$$$
